# Supplementary material for: Desert Hedgehog mediates stem Leydig cell differentiation through Ptch2/Gli1/Sf1 signaling axis
Source: eLife. 2026 Jun 29;15:RP109979. doi: 10.7554/eLife.109979 (PMC13313686; doi:10.7554/eLife.109979)
Supplement: Figure 1—figure supplement 2—source data 2. [file elife-109979-fig1-figsupp2-data2.zip]

Archive with 1 entries (1 files):
- Figure 1-figure supplement 2-source data 2.tif
