# Supplementary material for: Desert Hedgehog mediates stem Leydig cell differentiation through Ptch2/Gli1/Sf1 signaling axis
Source: eLife. 2026 Jun 29;15:RP109979. doi: 10.7554/eLife.109979 (PMC13313686; doi:10.7554/eLife.109979)
Supplement: Figure 4—figure supplement 1—source data 1. [file elife-109979-fig4-figsupp1-data1.zip]

Archive with 1 entries (1 files):
- Figure 4-figure supplement 1-source data 1.png
