# Supplementary material for: Desert Hedgehog mediates stem Leydig cell differentiation through Ptch2/Gli1/Sf1 signaling axis
Source: eLife. 2026 Jun 29;15:RP109979. doi: 10.7554/eLife.109979 (PMC13313686; doi:10.7554/eLife.109979)
Supplement: Figure 5—source data 1. [file elife-109979-fig5-data1.xls]

Gene_ID	TSL_WT:read count	TSL_WT:fpkm	TSL_OnDhh:read count	TSL_OnDhh:fpkm	TSL_OnGli1:read count	TSL_OnGli1:fpkm	TSL_SAG:read count	TSL_SAG:fpkm	Chromosome	Start Site	End Site	Direction	Length	Name	GO	KEGG	EC	Description	db_xref_GeneID	BP	CC	MF	Pathway
3101707	14	1.01126726611455	16	1.12202553502627	10	0.931064193511463	19	0.84042103396505	NC_031985.2	7778299	7781228	-	759	3101707	-	-	-	major histocompatibility complex class I-related gene protein [Oreochromis niloticus]	100698270	-	-	-	-
LOC100534396	0	0	0	0	0	0	0	0	NC_031972.2	50208353	50213200	-	2054	LOC100534396	GO:0004497;GO:0005506;GO:0016020;GO:0016021;GO:0016491;GO:0016705;GO:0020037;GO:0046872;GO:0055114	K07434	[EC:1.14.14.14]	brain aromatase [Oreochromis niloticus]	100534396	GO:0055114//obsolete oxidation-reduction process;	GO:0016020//membrane;GO:0016021//integral component of membrane;	GO:0004497//monooxygenase activity;GO:0005506//iron ion binding;GO:0016491//oxidoreductase activity;GO:0016705//oxidoreductase activity, acting on paired donors, with incorporation or reduction of molecular oxygen;GO:0020037//heme binding;GO:0046872//metal ion binding;	ko00140(Steroid hormone biosynthesis)
LOC100534398	1831	15.5780288027635	1864	15.3962484320912	1391	15.2543251477251	3021	15.7391140285438	NC_031966.2	26814075	26840569	-	6444	LOC100534398	GO:0003677;GO:0003700;GO:0004883;GO:0005496;GO:0005634;GO:0005737;GO:0005739;GO:0005819;GO:0005856;GO:0006325;GO:0006355;GO:0008270;GO:0019222;GO:0033555;GO:0036367;GO:0042921;GO:0043009;GO:0043402;GO:0043565;GO:0045893;GO:0046872;GO:0048512;GO:0048703;GO:0050801;GO:0051384;GO:0051414;GO:0055074;GO:0055078;GO:0070509;GO:0071387;GO:0071548;GO:0120029;GO:1902036	K05771	-	glucocorticoid receptor isoform X1 [Oreochromis niloticus]	100534398	GO:0006325//chromatin organization;GO:0006355//regulation of transcription, DNA-templated;GO:0019222//regulation of metabolic process;GO:0033555//multicellular organismal response to stress;GO:0036367//light adaption;GO:0042921//glucocorticoid receptor signaling pathway;GO:0043009//chordate embryonic development;GO:0043402//glucocorticoid mediated signaling pathway;GO:0045893//positive regulation…	GO:0005634//nucleus;GO:0005737//cytoplasm;GO:0005739//mitochondrion;GO:0005819//spindle;GO:0005856//cytoskeleton;	GO:0003677//DNA binding;GO:0003700//DNA-binding transcription factor activity;GO:0004883//glucocorticoid receptor activity;GO:0005496//steroid binding;GO:0008270//zinc ion binding;GO:0043565//sequence-specific DNA binding;GO:0046872//metal ion binding;	ko04080(Neuroactive ligand-receptor interaction)
LOC100534411	21	0.848436096146955	19	0.745243655149864	9	0.468688246564245	35	0.865911056404668	NC_031983.2	9235229	9238568	+	1357	LOC100534411	-	K12314	-	actin, alpha cardiac [Oreochromis niloticus]	100534411	-	-	-	ko04261(Adrenergic signaling in cardiomyocytes);ko04260(Cardiac muscle contraction)
LOC100534412	89185	2685.10677753493	96239	2812.9738172101	70544	2737.609735448	153577	2831.40061620674	NC_031971.2	12550523	12554277	+	1821	LOC100534412	-	-	-	actin, cytoplasmic 2 [Oreochromis niloticus]	100534412	-	-	-	-
LOC100534413	2	0.0663340986069437	2	0.064399378484947	0	0	13	0.264031405168693	NC_031965.2	25587889	25591779	-	1653	LOC100534413	GO:0005737;GO:0010628;GO:0030027;GO:0030175;GO:0044297;GO:0090131	K12314	-	actin, alpha skeletal muscle A [Oreochromis niloticus]	100534413	GO:0010628//positive regulation of gene expression;GO:0090131//mesenchyme migration;	GO:0005737//cytoplasm;GO:0030027//lamellipodium;GO:0030175//filopodium;GO:0044297//cell body;	-	ko04261(Adrenergic signaling in cardiomyocytes);ko04260(Cardiac muscle contraction)
LOC100534415	5	0.479240668694397	10	0.930525984577075	11	1.35899562091385	3	0.176080115415754	NC_031976.2	13818291	13821669	-	572	LOC100534415	GO:0005576;GO:0006879;GO:0042742;GO:0051537	K23106	-	hepcidin isoform X1 [Oreochromis niloticus]	100534415	GO:0006879//cellular iron ion homeostasis;GO:0042742//defense response to bacterium;	GO:0005576//extracellular region;	GO:0051537//2 iron, 2 sulfur cluster binding;	ko04350(TGF-beta signaling pathway)
LOC100534419	1	0.0340106281008927	0	0	1	0.0438385684165757	3	0.0624800409539774	NC_031981.2	37535090	37537188	-	1612	LOC100534419	GO:0005242;GO:0005244;GO:0006811;GO:0006813;GO:0016020;GO:0016021;GO:0034220;GO:0034765;GO:0071805	K05006	-	inward rectifier potassium channel 13 [Oreochromis niloticus]	100534419	GO:0006811//ion transport;GO:0006813//potassium ion transport;GO:0034220//ion transmembrane transport;GO:0034765//regulation of ion transmembrane transport;GO:0071805//potassium ion transmembrane transport;	GO:0016020//membrane;GO:0016021//integral component of membrane;	GO:0005242//inward rectifier potassium channel activity;GO:0005244//voltage-gated ion channel activity;	-
LOC100534422	91	3.44074969474217	133	4.88211688294383	68	3.31407483831128	235	5.44107795728407	NC_031985.2	25318477	25320546	-	1450	LOC100534422	GO:0000981;GO:0003677;GO:0003700;GO:0005634;GO:0006355;GO:0006357;GO:0007275	K09302	-	homeobox protein Hox-A2a [Oreochromis niloticus]	100534422	GO:0006355//regulation of transcription, DNA-templated;GO:0006357//regulation of transcription by RNA polymerase II;GO:0007275//multicellular organism development;	GO:0005634//nucleus;	GO:0000981//DNA-binding transcription factor activity, RNA polymerase II-specific;GO:0003677//DNA binding;GO:0003700//DNA-binding transcription factor activity;	-
LOC100534423	0	0	0	0	0	0	0	0	NC_031976.2	18591670	18593620	+	1481	LOC100534423	GO:0000981;GO:0003677;GO:0003700;GO:0005634;GO:0006355;GO:0006357;GO:0007275	K09302	-	homeobox protein Hox-A2b [Oreochromis niloticus]	100534423	GO:0006355//regulation of transcription, DNA-templated;GO:0006357//regulation of transcription by RNA polymerase II;GO:0007275//multicellular organism development;	GO:0005634//nucleus;	GO:0000981//DNA-binding transcription factor activity, RNA polymerase II-specific;GO:0003677//DNA binding;GO:0003700//DNA-binding transcription factor activity;	-
LOC100534425	0	0	0	0	0	0	1	0.0378496151889559	NC_031985.2	27866779	27870194	-	887	LOC100534425	GO:0005515;GO:0006749	K00799	[EC:2.5.1.18]	glutathione S-transferase [Oreochromis niloticus]	100534425	GO:0006749//glutathione metabolic process;	-	GO:0005515//protein binding;	ko00983(Drug metabolism - other enzymes);ko00982(Drug metabolism - cytochrome P450);ko00980(Metabolism of xenobiotics by cytochrome P450);ko00480(Glutathione metabolism)
LOC100534427	2329	57.1309769974632	2124	50.5826431047095	1475	46.6375678407571	2834	42.5703682228901	NC_031972.2	58923330	58928892	-	2235	LOC100534427	-	K00016	[EC:1.1.1.27]	L-lactate dehydrogenase A chain [Oreochromis niloticus]	100534427	-	-	-	ko00640(Propanoate metabolism);ko00620(Pyruvate metabolism);ko00270(Cysteine and methionine metabolism);ko00010(Glycolysis / Gluconeogenesis)
LOC100534428	0	0	0	0	0	0	0	0	NC_031984.2	35242546	35250302	-	1611	LOC100534428	GO:0005179;GO:0005576;GO:0007165	K05459	-	insulin-like growth factor 3 [Oreochromis niloticus]	100534428	GO:0007165//signal transduction;	GO:0005576//extracellular region;	GO:0005179//hormone activity;	ko04914(Progesterone-mediated oocyte maturation);ko04510(Focal adhesion);ko04150(mTOR signaling pathway);ko04115(p53 signaling pathway);ko04114(Oocyte meiosis);ko04068(FoxO signaling pathway);ko04010(MAPK signaling pathway)
LOC100534432	130	4.41864056095664	170	5.60969291632206	125	5.47642376685679	270	5.61971750874336	NC_031978.2	3782989	3788702	+	1613	LOC100534432	GO:0016491;GO:0055114	K00079	-	carbonyl reductase-like 20beta-hydroxysteroid dehydrogenase [Oreochromis niloticus]	100534432	GO:0055114//obsolete oxidation-reduction process;	-	GO:0016491//oxidoreductase activity;	ko00980(Metabolism of xenobiotics by cytochrome P450);ko00790(Folate biosynthesis);ko00590(Arachidonic acid metabolism)
LOC100534433	15	0.33294614877716	18	0.387882410413181	21	0.600819116614543	18	0.244658686682943	NC_031977.2	17540444	17545069	+	2470	LOC100534433	GO:0005737;GO:0005829;GO:0005886;GO:0008106;GO:0016020;GO:0016324;GO:0016491;GO:0046185;GO:0047834;GO:0055114	K00002	[EC:1.1.1.2]	alcohol dehydrogenase [NADP(+)] A isoform X1 [Oreochromis niloticus]	100534433	GO:0046185//aldehyde catabolic process;GO:0055114//obsolete oxidation-reduction process;	GO:0005737//cytoplasm;GO:0005829//cytosol;GO:0005886//plasma membrane;GO:0016020//membrane;GO:0016324//apical plasma membrane;	GO:0008106//alcohol dehydrogenase (NADP+) activity;GO:0016491//oxidoreductase activity;GO:0047834//D-threo-aldose 1-dehydrogenase activity;	ko00620(Pyruvate metabolism);ko00561(Glycerolipid metabolism);ko00053(Ascorbate and aldarate metabolism);ko00040(Pentose and glucuronate interconversions);ko00010(Glycolysis / Gluconeogenesis)
LOC100534434	2387	53.4153433772454	2941	63.8930285145614	2036	58.7263609703636	4528	62.0476620692042	NC_031976.2	17915045	17921449	+	2450	LOC100534434	GO:0000166;GO:0004672;GO:0004674;GO:0005524;GO:0006468	K03097	[EC:2.7.11.1]	casein kinase II subunit alpha [Oreochromis niloticus]	100534434	GO:0006468//protein phosphorylation;	-	GO:0000166//nucleotide binding;GO:0004672//protein kinase activity;GO:0004674//protein serine/threonine kinase activity;GO:0005524//ATP binding;	ko04520(Adherens junction);ko04310(Wnt signaling pathway);ko04137(Mitophagy - animal);ko03008(Ribosome biogenesis in eukaryotes)
LOC100534437	33	0.334608724330513	56	0.551259632660863	50	0.653484115845386	114	0.707837504841287	NC_031971.2	23936843	23949438	+	5407	LOC100534437	-	K14683	-	sodium-dependent phosphate transport protein 2B [Oreochromis niloticus]	100534437	-	-	-	-
LOC100534438	513	10.9097335034142	538	11.1076937311796	442	12.1160416412273	976	12.7101885432356	NC_031971.2	14860763	14867681	+	2578	LOC100534438	-	K02187	[EC:3.4.22.56]	caspase-3 [Oreochromis niloticus]	100534438	-	-	-	ko05168(Herpes simplex virus 1 infection);ko05132(Salmonella infection);ko04210(Apoptosis);ko04115(p53 signaling pathway);ko04010(MAPK signaling pathway)
LOC100534440	7	0.0639839825759374	16	0.141983558033501	7	0.0824732254105769	37	0.207100120187786	NC_031978.2	12922288	13002088	+	5998	LOC100534440	GO:0003161;GO:0004930;GO:0005886;GO:0005887;GO:0007165;GO:0007186;GO:0007213;GO:0016020;GO:0016021;GO:0016907;GO:0030054;GO:0045202;GO:0045211	K04131	-	muscarinic receptor 3 subtype [Oreochromis niloticus]	100534440	GO:0003161//cardiac conduction system development;GO:0007165//signal transduction;GO:0007186//G protein-coupled receptor signaling pathway;GO:0007213//G protein-coupled acetylcholine receptor signaling pathway;	GO:0005886//plasma membrane;GO:0005887//integral component of plasma membrane;GO:0016020//membrane;GO:0016021//integral component of membrane;GO:0030054//cell junction;GO:0045202//synapse;GO:0045211//postsynaptic membrane;	GO:0004930//G protein-coupled receptor activity;GO:0016907//G protein-coupled acetylcholine receptor activity;	ko04810(Regulation of actin cytoskeleton);ko04080(Neuroactive ligand-receptor interaction);ko04020(Calcium signaling pathway)
LOC100534441	4	0.0252243535765535	3	0.0183664894126324	7	0.0568983673812561	5	0.0193079184912606	NC_031981.2	15254548	15348969	+	8694	LOC100534441	GO:0003161;GO:0004930;GO:0005886;GO:0005887;GO:0007165;GO:0007186;GO:0007213;GO:0008016;GO:0010459;GO:0016020;GO:0016021;GO:0016907;GO:0030054;GO:0045202;GO:0045211	K04130	-	muscarinic receptor 2 subtype [Oreochromis niloticus]	100534441	GO:0003161//cardiac conduction system development;GO:0007165//signal transduction;GO:0007186//G protein-coupled receptor signaling pathway;GO:0007213//G protein-coupled acetylcholine receptor signaling pathway;GO:0008016//regulation of heart contraction;GO:0010459//negative regulation of heart rate;	GO:0005886//plasma membrane;GO:0005887//integral component of plasma membrane;GO:0016020//membrane;GO:0016021//integral component of membrane;GO:0030054//cell junction;GO:0045202//synapse;GO:0045211//postsynaptic membrane;	GO:0004930//G protein-coupled receptor activity;GO:0016907//G protein-coupled acetylcholine receptor activity;	ko04810(Regulation of actin cytoskeleton);ko04080(Neuroactive ligand-receptor interaction);ko04020(Calcium signaling pathway)
LOC100534442	14	0.19530581551678	6	0.0812612004852041	2	0.0359632428944122	3	0.025627945551606	NC_031983.2	9442038	9454488	+	3930	LOC100534442	-	K04133	-	muscarinic receptor 5A subtype [Oreochromis niloticus]	100534442	-	-	-	ko04810(Regulation of actin cytoskeleton);ko04080(Neuroactive ligand-receptor interaction);ko04020(Calcium signaling pathway)
LOC100534445	4473	128.125819052462	5019	139.572480265978	3682	135.945003951227	7549	132.413596065562	NC_031982.2	16417204	16420851	-	1914	LOC100534445	-	K01915	[EC:6.3.1.2]	glutamine synthetase [Oreochromis niloticus]	100534445	-	-	-	ko04217(Necroptosis);ko00910(Nitrogen metabolism);ko00630(Glyoxylate and dicarboxylate metabolism);ko00250(Alanine, aspartate and glutamate metabolism);ko00220(Arginine biosynthesis)
LOC100534448	17	0.366506980918939	17	0.355817328903951	13	0.361258765134786	30	0.396059087761744	NC_031969.2	33598636	33601478	-	2543	LOC100534448	-	K03283	-	heat shock protein 70 [Oreochromis niloticus]	100534448	-	-	-	ko04144(Endocytosis);ko04141(Protein processing in endoplasmic reticulum);ko04010(MAPK signaling pathway);ko03040(Spliceosome)
LOC100534452	0	0	0	0	0	0	0	0	NC_031969.2	35409936	35411673	-	948	LOC100534452	GO:0005131;GO:0005179;GO:0005576;GO:0005615;GO:0007165;GO:0050996;GO:0060612;GO:0070186	K05438	-	somatotropin [Oreochromis niloticus]	100534452	GO:0007165//signal transduction;GO:0050996//positive regulation of lipid catabolic process;GO:0060612//adipose tissue development;	GO:0005576//extracellular region;GO:0005615//extracellular space;	GO:0005131//growth hormone receptor binding;GO:0005179//hormone activity;GO:0070186//growth hormone activity;	ko04080(Neuroactive ligand-receptor interaction);ko04060(Cytokine-cytokine receptor interaction)
LOC100534453	247	1.67762732001534	226	1.49022491424985	181	1.58459697522809	376	1.56383806502714	NC_031976.2	20301846	20360453	-	8072	LOC100534453	GO:0000166;GO:0005524;GO:0009636;GO:0015462;GO:0015562;GO:0016020;GO:0016021;GO:0016887;GO:0019534;GO:0042626;GO:0055085	K05658	[EC:7.6.2.2]	multidrug resistance protein 1 isoform X1 [Oreochromis niloticus]	100534453	GO:0009636//response to toxic substance;GO:0055085//transmembrane transport;	GO:0016020//membrane;GO:0016021//integral component of membrane;	GO:0000166//nucleotide binding;GO:0005524//ATP binding;GO:0015462//ABC-type protein transporter activity;GO:0015562//efflux transmembrane transporter activity;GO:0016887//ATP hydrolysis activity;GO:0019534//toxin transmembrane transporter activity;GO:0042626//ATPase-coupled transmembrane transporter activity;	ko02010(ABC transporters)
LOC100534455	2164	83.5504131880667	1889	70.8056880664371	1401	69.7222175878983	2618	61.8965419048429	NC_031971.2	4051759	4054722	+	1420	LOC100534455	GO:0004364;GO:0005515;GO:0005737;GO:0006749	K00799	[EC:2.5.1.18]	glutathione S-transferase theta-3 isoform X1 [Oreochromis niloticus]	100534455	GO:0006749//glutathione metabolic process;	GO:0005737//cytoplasm;	GO:0004364//glutathione transferase activity;GO:0005515//protein binding;	ko00983(Drug metabolism - other enzymes);ko00982(Drug metabolism - cytochrome P450);ko00980(Metabolism of xenobiotics by cytochrome P450);ko00480(Glutathione metabolism)
LOC100534459	13	0.128234386916572	22	0.210682601473874	17	0.21614827795751	39	0.235576059415536	NC_031980.2	36988603	36998541	+	5558	LOC100534459	-	-	-	LOW QUALITY PROTEIN: vitellogenin-2 [Oreochromis niloticus]	100534459	-	-	-	-
LOC100534461	1740	7.61520959109378	2267	9.63227729563921	1469	8.28697672949365	3593	9.62931132439256	NC_031969.2	2805656	2885912	+	12527	LOC100534461	GO:0000981;GO:0003677;GO:0003700;GO:0005634;GO:0006355;GO:0006357;GO:0007275	K09303	-	homeobox protein Hox-B3a [Oreochromis niloticus]	100534461	GO:0006355//regulation of transcription, DNA-templated;GO:0006357//regulation of transcription by RNA polymerase II;GO:0007275//multicellular organism development;	GO:0005634//nucleus;	GO:0000981//DNA-binding transcription factor activity, RNA polymerase II-specific;GO:0003677//DNA binding;GO:0003700//DNA-binding transcription factor activity;	-
LOC100534462	50	0.976578776249358	39	0.739514558744047	44	1.10772425388346	92	1.10034912642663	NC_031985.2	25339327	25342660	-	2807	LOC100534462	GO:0000981;GO:0003677;GO:0003700;GO:0005634;GO:0006355;GO:0006357;GO:0007275	K09304	-	homeobox protein Hox-A4 [Oreochromis niloticus]	100534462	GO:0006355//regulation of transcription, DNA-templated;GO:0006357//regulation of transcription by RNA polymerase II;GO:0007275//multicellular organism development;	GO:0005634//nucleus;	GO:0000981//DNA-binding transcription factor activity, RNA polymerase II-specific;GO:0003677//DNA binding;GO:0003700//DNA-binding transcription factor activity;	-
LOC100534464	28	0.999416477839773	28	0.970267198501721	12	0.55209197099625	49	1.07100118812343	NC_031984.2	19209666	19212457	-	1536	LOC100534464	GO:0000981;GO:0003677;GO:0003700;GO:0005634;GO:0006355;GO:0006357;GO:0007275	K09305	-	homeobox protein Hox-C5a [Oreochromis niloticus]	100534464	GO:0006355//regulation of transcription, DNA-templated;GO:0006357//regulation of transcription by RNA polymerase II;GO:0007275//multicellular organism development;	GO:0005634//nucleus;	GO:0000981//DNA-binding transcription factor activity, RNA polymerase II-specific;GO:0003677//DNA binding;GO:0003700//DNA-binding transcription factor activity;	-
LOC100534467	0	0	0	0	0	0	0	0	NC_031978.2	6920641	6922853	+	1553	LOC100534467	GO:0000981;GO:0003677;GO:0003700;GO:0005634;GO:0006355	K09304	-	homeobox protein Hox-D4b [Oreochromis niloticus]	100534467	GO:0006355//regulation of transcription, DNA-templated;	GO:0005634//nucleus;	GO:0000981//DNA-binding transcription factor activity, RNA polymerase II-specific;GO:0003677//DNA binding;GO:0003700//DNA-binding transcription factor activity;	-
LOC100534480	521	8.99933649394798	564	9.45794350448775	465	10.3530290213285	1027	10.86297073307	NC_031982.2	28906666	28921976	+	3174	LOC100534480	GO:0003677;GO:0003700;GO:0005515;GO:0005634;GO:0006355	K09052	-	cAMP-responsive element modulator isoform X1 [Oreochromis niloticus]	100534480	GO:0006355//regulation of transcription, DNA-templated;	GO:0005634//nucleus;	GO:0003677//DNA binding;GO:0003700//DNA-binding transcription factor activity;GO:0005515//protein binding;	ko04261(Adrenergic signaling in cardiomyocytes)
LOC100534481	0	0	0	0	1	0.0340731785378592	0	0	NC_031972.2	56684444	56687477	+	2074	LOC100534481	-	-	-	zona pellucida sperm-binding protein 4 [Oreochromis niloticus]	100534481	-	-	-	-
LOC100534482	671	20.494520282221	471	13.9662878304668	356	14.0154467600875	639	11.9514746193838	NC_031987.2	9987486	9990612	-	1795	LOC100534482	GO:0008194;GO:0015020;GO:0016020;GO:0016021;GO:0016740;GO:0016757	K00699	[EC:2.4.1.17]	UDP-glucuronosyltransferase [Oreochromis niloticus]	100534482	-	GO:0016020//membrane;GO:0016021//integral component of membrane;	GO:0008194//UDP-glycosyltransferase activity;GO:0015020//glucuronosyltransferase activity;GO:0016740//transferase activity;GO:0016757//glycosyltransferase activity;	ko00983(Drug metabolism - other enzymes);ko00982(Drug metabolism - cytochrome P450);ko00980(Metabolism of xenobiotics by cytochrome P450);ko00860(Porphyrin metabolism);ko00830(Retinol metabolism);ko00140(Steroid hormone biosynthesis);ko00053(Ascorbate and aldarate metabolism);ko00040(Pentose and glucuronate interconversions)
LOC100534483	1734	98.5147976711295	1379	76.0609046966406	1315	96.2985705265169	2018	70.2067609340047	NC_031970.2	16917228	16918935	+	965	LOC100534483	GO:0004602;GO:0006979;GO:0055114	K00432	[EC:1.11.1.9]	glutathione peroxidase [Oreochromis niloticus]	100534483	GO:0006979//response to oxidative stress;GO:0055114//obsolete oxidation-reduction process;	-	GO:0004602//glutathione peroxidase activity;	ko00590(Arachidonic acid metabolism);ko00480(Glutathione metabolism)
LOC100534484	0	0	0	0	0	0	0	0	NC_031983.2	19733098	19741900	-	2444	LOC100534484	GO:0001889;GO:0007420;GO:0008645;GO:0016020;GO:0016021;GO:0022857;GO:0046323;GO:0055056;GO:0055085;GO:1904659	K07593	-	solute carrier family 2, facilitated glucose transporter member 2 [Oreochromis niloticus]	100534484	GO:0001889//liver development;GO:0007420//brain development;GO:0008645//hexose transmembrane transport;GO:0046323//glucose import;GO:0055085//transmembrane transport;GO:1904659//glucose transmembrane transport;	GO:0016020//membrane;GO:0016021//integral component of membrane;	GO:0022857//transmembrane transporter activity;GO:0055056//D-glucose transmembrane transporter activity;	-
LOC100534493	5	0.0506327415022525	0	0	1	0.0130527839467159	2	0.0124021457970461	NC_031970.2	24553341	24577426	+	5414	LOC100534493	GO:0005576;GO:0007165;GO:0008083;GO:0009952	K22679	-	growth/differentiation factor 11 isoform X1 [Oreochromis niloticus]	100534493	GO:0007165//signal transduction;GO:0009952//anterior/posterior pattern specification;	GO:0005576//extracellular region;	GO:0008083//growth factor activity;	ko04060(Cytokine-cytokine receptor interaction)
LOC100534494	0	0	0	0	0	0	0	0	NC_031982.2	23999277	24003712	+	1626	LOC100534494	GO:0003824;GO:0004556;GO:0005975;GO:0008152;GO:0016787;GO:0016798;GO:0043169;GO:0046872;GO:0103025	K01176	[EC:3.2.1.1]	pancreatic alpha-amylase [Oreochromis niloticus]	100534494	GO:0005975//carbohydrate metabolic process;GO:0008152//metabolic process;	-	GO:0003824//catalytic activity;GO:0004556//alpha-amylase activity;GO:0016787//hydrolase activity;GO:0016798//hydrolase activity, acting on glycosyl bonds;GO:0043169//cation binding;GO:0046872//metal ion binding;GO:0103025//alpha-amylase activity (releasing maltohexaose);	ko00500(Starch and sucrose metabolism)
LOC100534499	1329	9.61882522649389	1342	9.42962479716162	1099	10.2526576559716	2237	9.91444562384354	NC_031985.2	8226796	8249717	+	7575	LOC100534499	GO:0003677;GO:0003700;GO:0003707;GO:0005634;GO:0006355;GO:0008270;GO:0043401;GO:0043565;GO:0046872	K08525	-	retinoic acid receptor RXR-beta-A isoform X1 [Oreochromis niloticus]	100534499	GO:0006355//regulation of transcription, DNA-templated;GO:0043401//steroid hormone mediated signaling pathway;	GO:0005634//nucleus;	GO:0003677//DNA binding;GO:0003700//DNA-binding transcription factor activity;GO:0003707//steroid hormone receptor activity;GO:0008270//zinc ion binding;GO:0043565//sequence-specific DNA binding;GO:0046872//metal ion binding;	ko04920(Adipocytokine signaling pathway);ko03320(PPAR signaling pathway)
LOC100534501	0	0	1	0.0873991565152852	0	0	0	0	NC_031978.2	5233419	5236091	+	609	LOC100534501	GO:0001556;GO:0005179;GO:0005576;GO:0007165;GO:0007283;GO:0007530;GO:0008585;GO:0030728	K08521	-	gonadotropin subunit beta-2 [Oreochromis niloticus]	100534501	GO:0001556//oocyte maturation;GO:0007165//signal transduction;GO:0007283//spermatogenesis;GO:0007530//sex determination;GO:0008585//female gonad development;GO:0030728//ovulation;	GO:0005576//extracellular region;	GO:0005179//hormone activity;	ko04912(GnRH signaling pathway);ko04080(Neuroactive ligand-receptor interaction)
LOC100534508	1	0.0217646417223656	0	0	0	0	0	0	NC_031965.2	28407786	28413437	-	2519	LOC100534508	GO:0004930;GO:0004968;GO:0005886;GO:0007186;GO:0016020;GO:0016021;GO:0016500;GO:0097211	K04280	-	putative gonadotropin-releasing hormone II receptor [Oreochromis niloticus]	100534508	GO:0007186//G protein-coupled receptor signaling pathway;GO:0097211//cellular response to gonadotropin-releasing hormone;	GO:0005886//plasma membrane;GO:0016020//membrane;GO:0016021//integral component of membrane;	GO:0004930//G protein-coupled receptor activity;GO:0004968//gonadotropin-releasing hormone receptor activity;GO:0016500//protein-hormone receptor activity;	ko04912(GnRH signaling pathway);ko04080(Neuroactive ligand-receptor interaction)
LOC100534509	5	0.169842417901608	0	0	0	0	0	0	NC_031976.2	38438373	38443828	-	1614	LOC100534509	-	K04280	-	GnRH receptor type2 [Oreochromis niloticus]	100534509	-	-	-	ko04912(GnRH signaling pathway);ko04080(Neuroactive ligand-receptor interaction)
LOC100534513	27	0.440821494182029	11	0.174355851547319	17	0.357758227780774	32	0.319929564479846	NC_031983.2	13593952	13613209	-	3358	LOC100534513	GO:0004888;GO:0005216;GO:0005230;GO:0005254;GO:0005886;GO:0006811;GO:0006821;GO:0016020;GO:0016021;GO:0030054;GO:0034220;GO:0034707;GO:0045202;GO:0045211	K05190	-	gamma-aminobutyric acid receptor subunit rho-1 isoform X1 [Oreochromis niloticus]	100534513	GO:0006811//ion transport;GO:0006821//chloride transport;GO:0034220//ion transmembrane transport;	GO:0005886//plasma membrane;GO:0016020//membrane;GO:0016021//integral component of membrane;GO:0030054//cell junction;GO:0034707//chloride channel complex;GO:0045202//synapse;GO:0045211//postsynaptic membrane;	GO:0004888//transmembrane signaling receptor activity;GO:0005216//ion channel activity;GO:0005230//extracellular ligand-gated ion channel activity;GO:0005254//chloride channel activity;	ko04080(Neuroactive ligand-receptor interaction)
LOC100534515	15	0.180941031348643	25	0.29277275202315	26	0.404260083492964	30	0.221601377376923	NC_031980.2	16842604	16864547	+	4545	LOC100534515	GO:0003677;GO:0003700;GO:0003707;GO:0004879;GO:0005496;GO:0005634;GO:0006355;GO:0008270;GO:0008289;GO:0030284;GO:0030520;GO:0043565;GO:0043627;GO:0046872;GO:0071392;GO:1903924;GO:1990239	K08551	-	estrogen receptor beta isoform X1 [Oreochromis niloticus]	100534515	GO:0006355//regulation of transcription, DNA-templated;GO:0030520//intracellular estrogen receptor signaling pathway;GO:0043627//response to estrogen;GO:0071392//cellular response to estradiol stimulus;	GO:0005634//nucleus;	GO:0003677//DNA binding;GO:0003700//DNA-binding transcription factor activity;GO:0003707//steroid hormone receptor activity;GO:0004879//nuclear receptor activity;GO:0005496//steroid binding;GO:0008270//zinc ion binding;GO:0008289//lipid binding;GO:0030284//estrogen receptor activity;GO:0043565//sequence-specific DNA binding;GO:0046872//metal ion binding;GO:1903924//estradiol binding;GO:1990239//s…	-
LOC100534516	0	0	0	0	0	0	0	0	NC_031976.2	6671210	6672454	-	848	LOC100534516	GO:0004252;GO:0005615;GO:0006508;GO:0008233;GO:0008236;GO:0016787	K01312	[EC:3.4.21.4]	trypsin precursor [Oreochromis niloticus]	100534516	GO:0006508//proteolysis;	GO:0005615//extracellular space;	GO:0004252//serine-type endopeptidase activity;GO:0008233//peptidase activity;GO:0008236//serine-type peptidase activity;GO:0016787//hydrolase activity;	ko04080(Neuroactive ligand-receptor interaction)
LOC100534518	82	2.49067083927335	99	2.91932550995183	62	2.42736946361565	224	4.16635143637854	NC_031965.2	34097667	34102844	+	1805	LOC100534518	-	K04280	-	putative gonadotropin-releasing hormone II receptor [Oreochromis niloticus]	100534518	-	-	-	ko04912(GnRH signaling pathway);ko04080(Neuroactive ligand-receptor interaction)
LOC100534520	0	0	0	0	0	0	0	0	NC_031976.2	25374044	25375711	+	949	LOC100534520	GO:0004252;GO:0005615;GO:0006508;GO:0008233;GO:0008236;GO:0016787	K01312	[EC:3.4.21.4]	trypsin-2 [Oreochromis niloticus]	100534520	GO:0006508//proteolysis;	GO:0005615//extracellular space;	GO:0004252//serine-type endopeptidase activity;GO:0008233//peptidase activity;GO:0008236//serine-type peptidase activity;GO:0016787//hydrolase activity;	ko04080(Neuroactive ligand-receptor interaction)
LOC100534522	0	0	0	0	0	0	0	0	NC_031969.2	5682230	5685893	-	1464	LOC100534522	GO:0005179;GO:0005576;GO:0007165;GO:0033555;GO:0043066;GO:0050801	K05439	-	prolactin precursor [Oreochromis niloticus]	100534522	GO:0007165//signal transduction;GO:0033555//multicellular organismal response to stress;GO:0043066//negative regulation of apoptotic process;GO:0050801//ion homeostasis;	GO:0005576//extracellular region;	GO:0005179//hormone activity;	ko04080(Neuroactive ligand-receptor interaction);ko04060(Cytokine-cytokine receptor interaction)
LOC100534523	0	0	0	0	0	0	0	0	NC_031969.2	5664900	5667660	-	1170	LOC100534523	GO:0005179;GO:0005576;GO:0007165;GO:0033555;GO:0043066;GO:0050801	K05439	-	prolactin precursor [Oreochromis niloticus]	100534523	GO:0007165//signal transduction;GO:0033555//multicellular organismal response to stress;GO:0043066//negative regulation of apoptotic process;GO:0050801//ion homeostasis;	GO:0005576//extracellular region;	GO:0005179//hormone activity;	ko04080(Neuroactive ligand-receptor interaction);ko04060(Cytokine-cytokine receptor interaction)
LOC100534525	0	0	0	0	0	0	1	0.0124021457970461	NC_031970.2	32006541	32033525	+	2707	LOC100534525	GO:0000981;GO:0003700;GO:0005634;GO:0006351;GO:0006355;GO:0006357;GO:0007623;GO:0030318;GO:0043473;GO:0046983	K09455	-	microphthalmia-associated transcription factor isoform X1 [Oreochromis niloticus]	100534525	GO:0006351//transcription, DNA-templated;GO:0006355//regulation of transcription, DNA-templated;GO:0006357//regulation of transcription by RNA polymerase II;GO:0007623//circadian rhythm;GO:0030318//melanocyte differentiation;GO:0043473//pigmentation;	GO:0005634//nucleus;	GO:0000981//DNA-binding transcription factor activity, RNA polymerase II-specific;GO:0003700//DNA-binding transcription factor activity;GO:0046983//protein dimerization activity;	ko04916(Melanogenesis);ko04137(Mitophagy - animal)
LOC100534527	133	4.04422774393732	148	4.369085288428	105	4.11542767065424	291	5.41854083401426	NC_031969.2	8882951	8886060	+	1803	LOC100534527	GO:0005515;GO:0005737;GO:0006606;GO:0015031;GO:0061608	K15043	-	pendulin [Oreochromis niloticus]	100534527	GO:0006606//protein import into nucleus;GO:0015031//protein transport;	GO:0005737//cytoplasm;	GO:0005515//protein binding;GO:0061608//nuclear import signal receptor activity;	ko03013(Nucleocytoplasmic transport)
LOC100534529	0	0	0	0	0	0	0	0	NC_031970.2	5180256	5181654	-	980	LOC100534529	GO:0004252;GO:0005615;GO:0006508	-	-	granzyme-1 precursor [Oreochromis niloticus]	100534529	GO:0006508//proteolysis;	GO:0005615//extracellular space;	GO:0004252//serine-type endopeptidase activity;	-
LOC100534530	0	0	0	0	0	0	0	0	NC_031973.2	6519765	6522584	-	1707	LOC100534530	GO:0004346;GO:0005783;GO:0005789;GO:0006094;GO:0016020;GO:0016021;GO:0016311;GO:0016787	K01084	[EC:3.1.3.9]	glucose-6-phosphatase [Oreochromis niloticus]	100534530	GO:0006094//gluconeogenesis;GO:0016311//dephosphorylation;	GO:0005783//endoplasmic reticulum;GO:0005789//endoplasmic reticulum membrane;GO:0016020//membrane;GO:0016021//integral component of membrane;	GO:0004346//glucose-6-phosphatase activity;GO:0016787//hydrolase activity;	ko04920(Adipocytokine signaling pathway);ko04910(Insulin signaling pathway);ko04068(FoxO signaling pathway);ko00500(Starch and sucrose metabolism);ko00052(Galactose metabolism);ko00010(Glycolysis / Gluconeogenesis)
LOC100534543	0	0	0	0	0	0	0	0	NC_031972.2	49695608	49702661	+	2004	LOC100534543	-	K00873	[EC:2.7.1.40]	pyruvate kinase PKM [Oreochromis niloticus]	100534543	-	-	-	ko00620(Pyruvate metabolism);ko00010(Glycolysis / Gluconeogenesis)
LOC100534553	2	0.0738385622877292	3	0.107527447106684	1	0.0475877254461414	2	0.0452156345758974	NC_031971.2	17098244	17101314	+	1485	LOC100534553	GO:0005739;GO:0006839;GO:0017077;GO:0031966;GO:0071398;GO:1990542	K15103	-	mitochondrial uncoupling protein 2 [Oreochromis niloticus]	100534553	GO:0006839//mitochondrial transport;GO:0071398//cellular response to fatty acid;GO:1990542//mitochondrial transmembrane transport;	GO:0005739//mitochondrion;GO:0031966//mitochondrial membrane;	GO:0017077//oxidative phosphorylation uncoupler activity;	-
LOC100534555	0	0	1	0.0360366190371081	0	0	0	0	NC_031977.2	35758303	35796109	-	1477	LOC100534555	GO:0003677;GO:0003700;GO:0005634;GO:0006355;GO:0043565;GO:0046872	K19488	-	doublesex- and mab-3-related transcription factor 1 isoform X1 [Oreochromis niloticus]	100534555	GO:0006355//regulation of transcription, DNA-templated;	GO:0005634//nucleus;	GO:0003677//DNA binding;GO:0003700//DNA-binding transcription factor activity;GO:0043565//sequence-specific DNA binding;GO:0046872//metal ion binding;	-
LOC100534558	22	0.576830662348186	28	0.712735732615325	15	0.50694241239254	23	0.369282639631702	NC_031972.2	64261578	64267805	-	2091	LOC100534558	GO:0003810;GO:0018149;GO:0018215;GO:0046872	K05625	[EC:2.3.2.13]	transglutaminase [Oreochromis niloticus]	100534558	GO:0018149//peptide cross-linking;GO:0018215//protein phosphopantetheinylation;	-	GO:0003810//protein-glutamine gamma-glutamyltransferase activity;GO:0046872//metal ion binding;	-
LOC100534562	0	0	0	0	0	0	0	0	NC_031970.2	9091803	9093435	+	924	LOC100534562	GO:0005179;GO:0005576	K05251	-	thyrotropin subunit beta [Oreochromis niloticus]	100534562	-	GO:0005576//extracellular region;	GO:0005179//hormone activity;	ko04080(Neuroactive ligand-receptor interaction)
LOC100534567	0	0	0	0	0	0	0	0	NC_031972.2	56603110	56611299	+	2172	LOC100534567	GO:0004930;GO:0005886;GO:0005887;GO:0007165;GO:0007186;GO:0007213;GO:0016020;GO:0016021;GO:0016907;GO:0030054;GO:0045202;GO:0045211	K04130	-	muscarinic receptor 4 subtype isoform X1 [Oreochromis niloticus]	100534567	GO:0007165//signal transduction;GO:0007186//G protein-coupled receptor signaling pathway;GO:0007213//G protein-coupled acetylcholine receptor signaling pathway;	GO:0005886//plasma membrane;GO:0005887//integral component of plasma membrane;GO:0016020//membrane;GO:0016021//integral component of membrane;GO:0030054//cell junction;GO:0045202//synapse;GO:0045211//postsynaptic membrane;	GO:0004930//G protein-coupled receptor activity;GO:0016907//G protein-coupled acetylcholine receptor activity;	ko04810(Regulation of actin cytoskeleton);ko04080(Neuroactive ligand-receptor interaction);ko04020(Calcium signaling pathway)
LOC100534568	0	0	0	0	0	0	0	0	NC_031987.2	27707993	27712239	-	1794	LOC100534568	GO:0003854;GO:0006694;GO:0016491;GO:0016616;GO:0055114	K00070	-	3beta-hydroxysteroid dehydrogenase type I [Oreochromis niloticus]	100534568	GO:0006694//steroid biosynthetic process;GO:0055114//obsolete oxidation-reduction process;	-	GO:0003854//3-beta-hydroxy-delta5-steroid dehydrogenase activity;GO:0016491//oxidoreductase activity;GO:0016616//oxidoreductase activity, acting on the CH-OH group of donors, NAD or NADP as acceptor;	ko00140(Steroid hormone biosynthesis)
LOC100534576	2	0.0754647384702532	0	0	0	0	1	0.0231057182880962	NC_031970.2	23074984	23078875	+	1453	LOC100534576	GO:0005179;GO:0005576;GO:0007165	K05254	-	ghrelin isoform X1 [Oreochromis niloticus]	100534576	GO:0007165//signal transduction;	GO:0005576//extracellular region;	GO:0005179//hormone activity;	ko04080(Neuroactive ligand-receptor interaction)
LOC100534577	0	0	0	0	0	0	0	0	NC_031972.2	30245863	30283062	+	6364	LOC100534577	GO:0004970;GO:0005216;GO:0005886;GO:0006811;GO:0015276;GO:0016020;GO:0016021;GO:0030054;GO:0034220;GO:0035235;GO:0038023;GO:0045202;GO:0045211	K05208	-	glutamate receptor ionotropic, NMDA 1 isoform X1 [Oreochromis niloticus]	100534577	GO:0006811//ion transport;GO:0034220//ion transmembrane transport;GO:0035235//ionotropic glutamate receptor signaling pathway;	GO:0005886//plasma membrane;GO:0016020//membrane;GO:0016021//integral component of membrane;GO:0030054//cell junction;GO:0045202//synapse;GO:0045211//postsynaptic membrane;	GO:0004970//ionotropic glutamate receptor activity;GO:0005216//ion channel activity;GO:0015276//ligand-gated ion channel activity;GO:0038023//signaling receptor activity;	ko04080(Neuroactive ligand-receptor interaction);ko04020(Calcium signaling pathway)
LOC100534578	106	4.50501088748506	71	2.92949777408094	70	3.83468531792744	24	0.624606672978676	NC_031976.2	36230048	36231805	+	1290	LOC100534578	GO:0001889;GO:0005164;GO:0005515;GO:0006955;GO:0016020;GO:0016021	K03156	-	tumor necrosis factor-alpha [Oreochromis niloticus]	100534578	GO:0001889//liver development;GO:0006955//immune response;	GO:0016020//membrane;GO:0016021//integral component of membrane;	GO:0005164//tumor necrosis factor receptor binding;GO:0005515//protein binding;	ko05168(Herpes simplex virus 1 infection);ko05132(Salmonella infection);ko04920(Adipocytokine signaling pathway);ko04625(C-type lectin receptor signaling pathway);ko04622(RIG-I-like receptor signaling pathway);ko04621(NOD-like receptor signaling pathway);ko04620(Toll-like receptor signaling pathway);ko04350(TGF-beta signaling pathway);ko04217(Necroptosis);ko04210(Apoptosis);ko04150(mTOR signaling…
LOC100628564	0	0	0	0	0	0	0	0	NC_031967.2	36164751	36169387	+	939	LOC100628564	GO:0006955;GO:0016020;GO:0016021;GO:0019882;GO:0042613	K06752	-	MHC class II beta chain [Oreochromis niloticus]	100628564	GO:0006955//immune response;GO:0019882//antigen processing and presentation;	GO:0016020//membrane;GO:0016021//integral component of membrane;GO:0042613//MHC class II protein complex;	-	ko05168(Herpes simplex virus 1 infection);ko04672(Intestinal immune network for IgA production);ko04514(Cell adhesion molecules);ko04145(Phagosome)
LOC100689707	876	7.11087001314891	960	7.56544904724554	718	7.51250525650568	1742	8.65908858567899	NC_031982.2	16261337	16294508	+	6754	LOC100689707	GO:0003682;GO:0005515;GO:0005634;GO:0005737;GO:0009409;GO:0009411;GO:0009416;GO:0009648;GO:0016525;GO:0032922;GO:0042542;GO:0042753;GO:0043153;GO:0045475;GO:0048511	K02633	-	period circadian protein homolog 2 isoform X1 [Oreochromis niloticus]	100689707	GO:0009409//response to cold;GO:0009411//response to UV;GO:0009416//response to light stimulus;GO:0009648//photoperiodism;GO:0016525//negative regulation of angiogenesis;GO:0032922//circadian regulation of gene expression;GO:0042542//response to hydrogen peroxide;GO:0042753//positive regulation of circadian rhythm;GO:0043153//entrainment of circadian clock by photoperiod;GO:0045475//locomotor rhy…	GO:0005634//nucleus;GO:0005737//cytoplasm;	GO:0003682//chromatin binding;GO:0005515//protein binding;	-
LOC100689709	1	0.0117827493012334	0	0	0	0	0	0	NC_031971.2	9436602	9449514	-	4653	LOC100689709	-	K23645	-	brain-specific angiogenesis inhibitor 1-associated protein 2-like protein 2 [Oreochromis niloticus]	100689709	-	-	-	-
LOC100689711	198	2.46321221573191	169	2.04111835437025	140	2.24494851832376	264	2.01115695247729	NC_031985.2	3841864	3944224	-	4407	LOC100689711	GO:0016020;GO:0016021	K06751	-	BOLA class I histocompatibility antigen, alpha chain BL3-6 isoform X1 [Oreochromis niloticus]	100689711	-	GO:0016020//membrane;GO:0016021//integral component of membrane;	-	ko05168(Herpes simplex virus 1 infection);ko04514(Cell adhesion molecules);ko04218(Cellular senescence);ko04145(Phagosome);ko04144(Endocytosis)
LOC100689712	49	0.982960663166231	27	0.525834003139713	25	0.646430408777168	34	0.417661432443663	NC_031973.2	25569705	25578170	+	2733	LOC100689712	GO:0008146;GO:0016740	K01015	[EC:2.8.2.2]	sulfotransferase family cytosolic 2B member 1 isoform X1 [Oreochromis niloticus]	100689712	-	-	GO:0008146//sulfotransferase activity;GO:0016740//transferase activity;	ko00140(Steroid hormone biosynthesis)
LOC100689713	2236	25.3073898156393	2749	30.2061336266838	1879	27.4122097704893	5100	35.3468836148389	NC_031984.2	14168822	14219936	+	4844	LOC100689713	GO:0005085;GO:0005737;GO:0005856;GO:0046872;GO:0050790	K05722	-	FYVE, RhoGEF and PH domain-containing protein 3 isoform X3 [Oreochromis niloticus]	100689713	GO:0050790//regulation of catalytic activity;	GO:0005737//cytoplasm;GO:0005856//cytoskeleton;	GO:0005085//guanyl-nucleotide exchange factor activity;GO:0046872//metal ion binding;	ko04810(Regulation of actin cytoskeleton)
LOC100689714	46	0.824168658476272	59	1.02625460547409	47	1.08542003186714	51	0.559543477876731	NC_031982.2	22008048	22034580	+	3060	LOC100689714	-	K05152	-	tumor necrosis factor receptor superfamily member 5-like isoform X1 [Oreochromis niloticus]	100689714	-	-	-	ko05168(Herpes simplex virus 1 infection);ko04060(Cytokine-cytokine receptor interaction)
LOC100689715	2190	76.4758217656174	2104	71.3297360590252	1742	78.4097193151974	3143	67.2093688267477	NC_031984.2	10012685	10014254	+	1570	LOC100689715	-	K10048	-	CCAAT/enhancer-binding protein beta [Oreochromis niloticus]	100689715	-	-	-	-
LOC100689719	294	4.9202041985958	289	4.69546365868337	252	5.43598248365539	416	4.26318840287033	NC_031974.2	17597120	17609416	-	3276	LOC100689719	GO:0017121;GO:0017128	-	-	phospholipid scramblase 1 isoform X1 [Oreochromis niloticus]	100689719	GO:0017121//plasma membrane phospholipid scrambling;	-	GO:0017128//phospholipid scramblase activity;	-
LOC100689722	0	0	0	0	0	0	0	0	NC_031969.2	23408322	23418795	-	5941	LOC100689722	GO:0003774;GO:0005515;GO:0005524;GO:0016459;GO:0051015	K24220	-	myosin heavy chain, fast skeletal muscle [Oreochromis niloticus]	100689722	-	GO:0016459//myosin complex;	GO:0003774//cytoskeletal motor activity;GO:0005515//protein binding;GO:0005524//ATP binding;GO:0051015//actin filament binding;	-
LOC100689723	620	9.63480219647283	564	8.50893216645241	473	9.47444906235742	1055	10.0394280469379	NC_031972.2	29889572	29901785	-	3528	LOC100689723	GO:0001947;GO:0005739;GO:0005740;GO:0016020;GO:0016021;GO:0043065;GO:0045822	K15465	-	BCL2/adenovirus E1B 19 kDa protein-interacting protein 3-like [Oreochromis niloticus]	100689723	GO:0001947//heart looping;GO:0043065//positive regulation of apoptotic process;GO:0045822//negative regulation of heart contraction;	GO:0005739//mitochondrion;GO:0005740//mitochondrial envelope;GO:0016020//membrane;GO:0016021//integral component of membrane;	-	ko04137(Mitophagy - animal)
LOC100689724	0	0	0	0	0	0	0	0	NC_031972.2	33469620	33482096	+	1878	LOC100689724	GO:0005515	-	-	rab9 effector protein with kelch motifs [Oreochromis niloticus]	100689724	-	-	GO:0005515//protein binding;	-
LOC100689725	0	0	0	0	0	0	0	0	NC_031972.2	52642442	52645848	-	1792	LOC100689725	GO:0003323;GO:0031018;GO:1990798	-	-	C2 calcium-dependent domain-containing protein 4C [Oreochromis niloticus]	100689725	GO:0003323//type B pancreatic cell development;GO:0031018//endocrine pancreas development;GO:1990798//pancreas regeneration;	-	-	-
LOC100689726	7	0.143039853704984	5	0.0991913647368779	4	0.105356350782736	3	0.0375392568087259	NC_031972.2	57285210	57300853	-	2683	LOC100689726	GO:0016787	K07766	[EC:3.6.1.52]	diphosphoinositol polyphosphate phosphohydrolase 3-beta isoform X1 [Oreochromis niloticus]	100689726	-	-	GO:0016787//hydrolase activity;	-
LOC100689727	0	0	0	0	0	0	0	0	NC_031980.2	10764	29025	+	3677	LOC100689727	-	K08456	-	adhesion G protein-coupled receptor F4 isoform X1 [Oreochromis niloticus]	100689727	-	-	-	-
LOC100689728	5	0.0388720451635273	5	0.0377382914902217	7	0.0701466826450142	42	0.199950306898662	NC_031986.2	7501806	7649683	-	7052	LOC100689728	GO:0004888;GO:0004890;GO:0005216;GO:0005230;GO:0005254;GO:0005886;GO:0006811;GO:0006821;GO:0007214;GO:0016020;GO:0016021;GO:0030054;GO:0034220;GO:0034707;GO:0045202;GO:0045211	K05186	-	gamma-aminobutyric acid receptor subunit gamma-3 isoform X1 [Oreochromis niloticus]	100689728	GO:0006811//ion transport;GO:0006821//chloride transport;GO:0007214//gamma-aminobutyric acid signaling pathway;GO:0034220//ion transmembrane transport;	GO:0005886//plasma membrane;GO:0016020//membrane;GO:0016021//integral component of membrane;GO:0030054//cell junction;GO:0034707//chloride channel complex;GO:0045202//synapse;GO:0045211//postsynaptic membrane;	GO:0004888//transmembrane signaling receptor activity;GO:0004890//GABA-A receptor activity;GO:0005216//ion channel activity;GO:0005230//extracellular ligand-gated ion channel activity;GO:0005254//chloride channel activity;	ko04080(Neuroactive ligand-receptor interaction)
LOC100689729	31	0.15843936864527	20	0.0992375991755546	27	0.177871711733294	33	0.103281074503209	NC_031970.2	21716133	21782889	+	10727	LOC100689729	-	K04601	-	LOW QUALITY PROTEIN: cadherin EGF LAG seven-pass G-type receptor 2 [Oreochromis niloticus]	100689729	-	-	-	-
LOC100689731	4	0.0380862330660917	2	0.0184876993115001	4	0.04909188766066	2	0.0116612048185494	NC_031970.2	25574874	25640728	+	5758	LOC100689731	GO:0005515;GO:0048786	-	-	liprin-alpha-2 isoform X1 [Oreochromis niloticus]	100689731	-	GO:0048786//presynaptic active zone;	GO:0005515//protein binding;	-
LOC100689734	0	0	0	0	1	0.0118550196758128	0	0	NC_031973.2	15641669	15654464	+	5961	LOC100689734	GO:0007043;GO:0007507	-	-	mucin-2 isoform X1 [Oreochromis niloticus]	100689734	GO:0007043//cell-cell junction assembly;GO:0007507//heart development;	-	-	-
LOC100689735	24	0.753178694886855	34	1.03588261866371	12	0.485411143360183	21	0.403563126573944	NC_031969.2	22645281	22647591	-	1747	LOC100689735	-	-	-	methyltransferase-like 26 B [Oreochromis niloticus]	100689735	-	-	-	-
LOC100689737	0	0	0	0	0	0	0	0	NC_031983.2	15919295	15923711	+	2574	LOC100689737	-	K03916	-	B2 bradykinin receptor [Oreochromis niloticus]	100689737	-	-	-	ko04810(Regulation of actin cytoskeleton);ko04080(Neuroactive ligand-receptor interaction);ko04020(Calcium signaling pathway)
LOC100689739	3	0.0623721643898054	0	0	2	0.0535970969188624	1	0.0127313646843397	NC_031966.2	10326239	10328875	-	2637	LOC100689739	-	K15208	-	snRNA-activating protein complex subunit 1 [Oreochromis niloticus]	100689739	-	-	-	-
LOC100689743	0	0	0	0	0	0	0	0	NC_031972.2	25239851	25266560	-	1347	LOC100689743	GO:0004867;GO:0005576;GO:0010951;GO:0018298	K23620	-	protein AMBP [Oreochromis niloticus]	100689743	GO:0010951//negative regulation of endopeptidase activity;GO:0018298//protein-chromophore linkage;	GO:0005576//extracellular region;	GO:0004867//serine-type endopeptidase inhibitor activity;	-
LOC100689745	25	0.671547433839282	19	0.495490269494544	16	0.553985476041313	37	0.608616619738531	NC_031984.2	24707397	24712468	+	2041	LOC100689745	-	-	-	uncharacterized oxidoreductase At1g06690, chloroplastic [Oreochromis niloticus]	100689745	-	-	-	-
LOC100689746	0	0	3	0.0556176450551815	1	0.0246143407480042	0	0	NC_031981.2	10518630	10540878	+	2871	LOC100689746	-	K20411	-	proline-rich protein 5 isoform X1 [Oreochromis niloticus]	100689746	-	-	-	ko04150(mTOR signaling pathway)
LOC100689749	388	4.72399542737551	382	4.51529313200154	331	5.19454422100136	737	5.49478405323319	NC_031977.2	11984065	12014243	-	4503	LOC100689749	GO:0000166;GO:0001947;GO:0004672;GO:0004674;GO:0004703;GO:0005524;GO:0005886;GO:0006468;GO:0007165;GO:0007368;GO:0016301;GO:0016310;GO:0016740;GO:0032007;GO:0035469;GO:1902017	K08291	[EC:2.7.11.16]	G protein-coupled receptor kinase 5 [Oreochromis niloticus]	100689749	GO:0001947//heart looping;GO:0006468//protein phosphorylation;GO:0007165//signal transduction;GO:0007368//determination of left/right symmetry;GO:0016310//phosphorylation;GO:0032007//negative regulation of TOR signaling;GO:0035469//determination of pancreatic left/right asymmetry;GO:1902017//regulation of cilium assembly;	GO:0005886//plasma membrane;	GO:0000166//nucleotide binding;GO:0004672//protein kinase activity;GO:0004674//protein serine/threonine kinase activity;GO:0004703//G protein-coupled receptor kinase activity;GO:0005524//ATP binding;GO:0016301//kinase activity;GO:0016740//transferase activity;	ko04144(Endocytosis)
LOC100689750	1619	49.3944849834705	1827	54.114668727121	1343	52.8140334903391	2147	40.111514090195	NC_031977.2	12265243	12270690	+	1797	LOC100689750	GO:0003677;GO:0008270;GO:0046872	K24687	-	AN1-type zinc finger protein 5 isoform X1 [Oreochromis niloticus]	100689750	-	-	GO:0003677//DNA binding;GO:0008270//zinc ion binding;GO:0046872//metal ion binding;	-
LOC100689752	374	9.59055170930354	302	7.51837140691217	248	8.1971971596375	419	6.57947756493031	NC_031966.2	27712726	27715748	-	2138	LOC100689752	GO:0005509	K10840	-	caltractin [Oreochromis niloticus]	100689752	-	-	GO:0005509//calcium ion binding;	ko03420(Nucleotide excision repair)
LOC100689757	0	0	0	0	0	0	0	0	NC_031971.2	24705964	24707535	-	1470	LOC100689757	GO:0004308;GO:0006629;GO:0016042;GO:0052794;GO:0052795;GO:0052796	K12357	[EC:3.2.1.18]	sialidase-4 [Oreochromis niloticus]	100689757	GO:0006629//lipid metabolic process;GO:0016042//lipid catabolic process;	-	GO:0004308//exo-alpha-sialidase activity;GO:0052794//exo-alpha-(2->3)-sialidase activity;GO:0052795//exo-alpha-(2->6)-sialidase activity;GO:0052796//exo-alpha-(2->8)-sialidase activity;	ko00600(Sphingolipid metabolism);ko00511(Other glycan degradation)
LOC100689758	11	0.269712190288474	16	0.380866449501314	23	0.72690463444229	43	0.645627089857766	NC_031984.2	18650390	18668475	+	2236	LOC100689758	-	K24494	-	myosin-binding protein H-like isoform X2 [Oreochromis niloticus]	100689758	-	-	-	-
LOC100689759	997	10.3622098769939	1216	12.2697480497546	849	11.3738272364179	1984	12.6271195462457	NC_031982.2	24534409	24587160	+	5275	LOC100689759	GO:0001558;GO:0003779;GO:0005198;GO:0005856;GO:0005886;GO:0005911;GO:0007010;GO:0008092;GO:0030866	K23961	-	band 4.1-like protein 3 isoform X1 [Oreochromis niloticus]	100689759	GO:0001558//regulation of cell growth;GO:0007010//cytoskeleton organization;GO:0030866//cortical actin cytoskeleton organization;	GO:0005856//cytoskeleton;GO:0005886//plasma membrane;GO:0005911//cell-cell junction;	GO:0003779//actin binding;GO:0005198//structural molecule activity;GO:0008092//cytoskeletal protein binding;	-
LOC100689761	9051	182.300615079053	8065	157.703301305337	6178	160.391439086076	13905	171.501514912769	NC_031985.2	27817631	27837980	-	2722	LOC100689761	GO:0005515;GO:0006749	K00799	[EC:2.5.1.18]	glutathione S-transferase A isoform X2 [Oreochromis niloticus]	100689761	GO:0006749//glutathione metabolic process;	-	GO:0005515//protein binding;	ko00983(Drug metabolism - other enzymes);ko00982(Drug metabolism - cytochrome P450);ko00980(Metabolism of xenobiotics by cytochrome P450);ko00480(Glutathione metabolism)
LOC100689762	215	2.77677349521964	232	2.90894040653277	198	3.29616464379952	356	2.81551205829139	NC_031972.2	39842074	39861493	-	4245	LOC100689762	GO:0005515;GO:0006417;GO:0006446;GO:0016567;GO:0031463	K10462	-	kelch-like protein 25 [Oreochromis niloticus]	100689762	GO:0006417//regulation of translation;GO:0006446//regulation of translational initiation;GO:0016567//protein ubiquitination;	GO:0031463//Cul3-RING ubiquitin ligase complex;	GO:0005515//protein binding;	-
LOC100689766	297	4.88247806659543	446	7.11809130367097	304	6.44167999262551	1151	11.5868283604699	NC_031981.2	37689627	37726560	+	3335	LOC100689766	GO:0003713;GO:0005085;GO:0005634;GO:0009950;GO:0035556;GO:0038092;GO:0044332;GO:0048382;GO:0050790;GO:0060070;GO:1900107	K20683	-	neuroepithelial cell-transforming gene 1 protein isoform X1 [Oreochromis niloticus]	100689766	GO:0009950//dorsal/ventral axis specification;GO:0035556//intracellular signal transduction;GO:0038092//nodal signaling pathway;GO:0044332//Wnt signaling pathway involved in dorsal/ventral axis specification;GO:0048382//mesendoderm development;GO:0050790//regulation of catalytic activity;GO:0060070//canonical Wnt signaling pathway;GO:1900107//regulation of nodal signaling pathway;	GO:0005634//nucleus;	GO:0003713//transcription coactivator activity;GO:0005085//guanyl-nucleotide exchange factor activity;	-
LOC100689774	390	5.90168414972928	593	8.71186011218895	392	7.64608521576259	1413	13.0935953779711	NC_031977.2	26259348	26271153	+	3623	LOC100689774	GO:0005515	K05057	-	leukemia inhibitory factor receptor [Oreochromis niloticus]	100689774	-	-	GO:0005515//protein binding;	ko04060(Cytokine-cytokine receptor interaction)
LOC100689775	41	0.403270619383602	19	0.181430864735982	11	0.139459184636297	19	0.114438386218061	NC_031975.2	23286919	23292492	+	5574	LOC100689775	-	-	-	tripartite motif-containing protein 16-like [Oreochromis niloticus]	100689775	-	-	-	-
LOC100689782	0	0	0	0	0	0	0	0	NC_031987.2	19631096	19636146	-	1822	LOC100689782	-	-	-	uncharacterized protein LOC100689782 isoform X1 [Oreochromis niloticus]	100689782	-	-	-	-
LOC100689785	0	0	0	0	2	0.158270486646181	1	0.037595306464282	NC_031982.2	9137462	9140511	-	893	LOC100689785	-	-	-	angiopoietin-related protein 3 [Oreochromis niloticus]	100689785	-	-	-	-
LOC100689789	882	18.8889714311717	821	17.069772213641	713	19.6820787660163	1548	20.3009368067151	NC_031971.2	21073685	21084057	-	2560	LOC100689789	GO:0016020;GO:0016021;GO:0022857;GO:0055085	K06515	-	choline transporter-like protein 1 [Oreochromis niloticus]	100689789	GO:0055085//transmembrane transport;	GO:0016020//membrane;GO:0016021//integral component of membrane;	GO:0022857//transmembrane transporter activity;	-
LOC100689790	636	8.11468100282392	688	8.52211947559981	507	8.33804062131084	1164	9.09437200253918	NC_031966.2	4716776	4723694	+	4297	LOC100689790	GO:0003924;GO:0005525;GO:0021952;GO:0032482;GO:0071679	K07920	-	ras-related protein Rab-33B [Oreochromis niloticus]	100689790	GO:0021952//central nervous system projection neuron axonogenesis;GO:0032482//Rab protein signal transduction;GO:0071679//commissural neuron axon guidance;	-	GO:0003924//GTPase activity;GO:0005525//GTP binding;	ko04140(Autophagy - animal)
LOC100689791	651	7.57452488468038	745	8.41541475101178	501	7.51369989729362	1226	8.73514818179379	NC_031976.2	18394569	18413730	+	4712	LOC100689791	GO:0005515;GO:0016020;GO:0016021	K15502	-	serine/threonine-protein phosphatase 6 regulatory ankyrin repeat subunit A [Oreochromis niloticus]	100689791	-	GO:0016020//membrane;GO:0016021//integral component of membrane;	GO:0005515//protein binding;	-
LOC100689795	767	16.7934810808531	720	15.3046254587948	509	14.3649744785734	1164	15.6064362998845	NC_031980.2	9281254	9289326	+	2504	LOC100689795	GO:0004149;GO:0005759;GO:0006099;GO:0016740;GO:0016746;GO:0018215;GO:0033512;GO:0045252	K00658	[EC:2.3.1.61]	dihydrolipoyllysine-residue succinyltransferase component of 2-oxoglutarate dehydrogenase complex, mitochondrial [Oreochromis niloticus]	100689795	GO:0006099//tricarboxylic acid cycle;GO:0018215//protein phosphopantetheinylation;GO:0033512//L-lysine catabolic process to acetyl-CoA via saccharopine;	GO:0005759//mitochondrial matrix;GO:0045252//oxoglutarate dehydrogenase complex;	GO:0004149//dihydrolipoyllysine-residue succinyltransferase activity;GO:0016740//transferase activity;GO:0016746//acyltransferase activity;	ko00380(Tryptophan metabolism);ko00310(Lysine degradation);ko00020(Citrate cycle (TCA cycle))
LOC100689797	0	0	0	0	0	0	3	0.0303916191966842	NC_031966.2	31904789	31914594	-	3314	LOC100689797	GO:0005886;GO:0006865;GO:0016020;GO:0016021;GO:0022857;GO:0055085	K13864	-	cationic amino acid transporter 2 isoform X1 [Oreochromis niloticus]	100689797	GO:0006865//amino acid transport;GO:0055085//transmembrane transport;	GO:0005886//plasma membrane;GO:0016020//membrane;GO:0016021//integral component of membrane;	GO:0022857//transmembrane transporter activity;	-
LOC100689801	1	0.0206264606842133	1	0.0200248631744954	0	0	4	0.0505231131265671	NC_031984.2	6860849	6874762	+	2658	LOC100689801	-	K17304	-	melanocyte protein PMEL [Oreochromis niloticus]	100689801	-	-	-	-
LOC100689803	0	0	0	0	1	0.0391728227757872	0	0	NC_031987.2	34972714	34975507	-	1804	LOC100689803	GO:0016491;GO:0016616;GO:0051287;GO:0055114	-	-	uncharacterized protein LOC100689803 [Oreochromis niloticus]	100689803	GO:0055114//obsolete oxidation-reduction process;	-	GO:0016491//oxidoreductase activity;GO:0016616//oxidoreductase activity, acting on the CH-OH group of donors, NAD or NADP as acceptor;GO:0051287//NAD binding;	-
LOC100689806	80	3.2977523307452	79	3.16154948805029	52	2.76295049545191	163	4.11453775461235	NC_031982.2	34685895	34689073	+	1330	LOC100689806	GO:0000166;GO:0004674;GO:0005524;GO:0005737;GO:0006468;GO:0008934;GO:0016301;GO:0016310;GO:0016740;GO:0016787;GO:0042254;GO:0046854;GO:0046855;GO:0046872;GO:0106310;GO:0106311	K01092	[EC:3.1.3.25]	inositol monophosphatase 1 [Oreochromis niloticus]	100689806	GO:0006468//protein phosphorylation;GO:0016310//phosphorylation;GO:0042254//ribosome biogenesis;GO:0046854//phosphatidylinositol phosphate biosynthetic process;GO:0046855//inositol phosphate dephosphorylation;	GO:0005737//cytoplasm;	GO:0000166//nucleotide binding;GO:0004674//protein serine/threonine kinase activity;GO:0005524//ATP binding;GO:0008934//inositol monophosphate 1-phosphatase activity;GO:0016301//kinase activity;GO:0016740//transferase activity;GO:0016787//hydrolase activity;GO:0046872//metal ion binding;GO:0106310//protein serine kinase activity;	ko04070(Phosphatidylinositol signaling system);ko00562(Inositol phosphate metabolism)
LOC100689808	0	0	2	0.202380556341478	0	0	0	0	NC_031981.2	21617079	21617604	+	526	LOC100689808	-	K11251	-	histone H2A-like [Oreochromis niloticus]	100689808	-	-	-	ko04217(Necroptosis)
LOC100689811	0	0	0	0	0	0	0	0	NC_031967.2	33991821	33998246	-	1756	LOC100689811	-	-	-	low affinity immunoglobulin gamma Fc region receptor II-b [Oreochromis niloticus]	100689811	-	-	-	-
LOC100689812	0	0	0	0	0	0	0	0	NC_031982.2	21006023	21007849	+	1674	LOC100689812	GO:0004930;GO:0004950;GO:0006935;GO:0007186;GO:0016020;GO:0016021;GO:0070098	K04193	-	chemokine XC receptor 1 [Oreochromis niloticus]	100689812	GO:0006935//chemotaxis;GO:0007186//G protein-coupled receptor signaling pathway;GO:0070098//chemokine-mediated signaling pathway;	GO:0016020//membrane;GO:0016021//integral component of membrane;	GO:0004930//G protein-coupled receptor activity;GO:0004950//chemokine receptor activity;	ko04060(Cytokine-cytokine receptor interaction)
LOC100689813	0	0	0	0	0	0	0	0	NC_031979.2	24952933	24956152	+	2199	LOC100689813	-	K04613	-	extracellular calcium-sensing receptor-like [Oreochromis niloticus]	100689813	-	-	-	-
LOC100689817	0	0	0	0	0	0	0	0	NC_031970.2	18454014	18459664	-	2586	LOC100689817	GO:0004930;GO:0007186;GO:0016021	K04626	-	taste receptor type 1 member 3 [Oreochromis niloticus]	100689817	GO:0007186//G protein-coupled receptor signaling pathway;	GO:0016021//integral component of membrane;	GO:0004930//G protein-coupled receptor activity;	-
LOC100689819	875	10.2220308835093	928	10.5249963995156	722	10.8719649673108	1546	11.059717240112	NC_031972.2	59784788	59832646	-	4693	LOC100689819	GO:0006869;GO:0008289	K20464	-	oxysterol-binding protein-related protein 5 isoform X1 [Oreochromis niloticus]	100689819	GO:0006869//lipid transport;	-	GO:0008289//lipid binding;	-
LOC100689822	0	0	0	0	0	0	0	0	NC_031986.2	40947139	40948614	+	1077	LOC100689822	-	-	-	duodenase-1 [Oreochromis niloticus]	100689822	-	-	-	-
LOC100689828	765	6.81638653688588	708	6.12450335007453	592	6.79917458056425	974	5.3144353725201	NC_031973.2	15498193	15546206	+	6153	LOC100689828	GO:0003779;GO:0007010;GO:0051015	K10369	-	supervillin isoform X1 [Oreochromis niloticus]	100689828	GO:0007010//cytoskeleton organization;	-	GO:0003779//actin binding;GO:0051015//actin filament binding;	-
LOC100689830	318	9.2539236383053	379	10.7073708675422	310	11.6279243148255	661	11.7789248049847	NC_031969.2	34246323	34253123	+	1884	LOC100689830	-	K15157	-	LOW QUALITY PROTEIN: mediator of RNA polymerase II transcription subunit 15 [Oreochromis niloticus]	100689830	-	-	-	-
LOC100689832	895	25.1375479437919	1052	28.6853702901305	795	28.781187996198	1652	28.4128839790684	NC_031983.2	17214699	17218533	+	1952	LOC100689832	-	K12897	-	transformer-2 protein homolog alpha isoform X1 [Oreochromis niloticus]	100689832	-	-	-	ko03040(Spliceosome)
LOC100689833	24	0.757078929785578	40	1.22499623286096	37	1.50443473799669	100	1.93168059105891	NC_031969.2	8979345	8981939	-	1738	LOC100689833	-	K00669	[EC:2.3.1.87]	serotonin N-acetyltransferase [Oreochromis niloticus]	100689833	-	-	-	ko00380(Tryptophan metabolism)
LOC100689834	129748	791.262657556553	114282	676.616640330569	88085	692.410536367764	115672	431.970054546989	NC_031987.2	2400354	2426755	-	8990	LOC100689834	GO:0001756;GO:0001757;GO:0002042;GO:0002089;GO:0003007;GO:0003128;GO:0003146;GO:0003319;GO:0005178;GO:0005515;GO:0005576;GO:0005614;GO:0006953;GO:0007155;GO:0007507;GO:0008201;GO:0008360;GO:0021591;GO:0030325;GO:0035050;GO:0045198;GO:0048703;GO:0060956;GO:0070309;GO:0098609	K05717	-	fibronectin [Oreochromis niloticus]	100689834	GO:0001756//somitogenesis;GO:0001757//somite specification;GO:0002042//cell migration involved in sprouting angiogenesis;GO:0002089//lens morphogenesis in camera-type eye;GO:0003007//heart morphogenesis;GO:0003128//heart field specification;GO:0003146//heart jogging;GO:0003319//cardioblast migration to the midline involved in heart rudiment formation;GO:0006953//acute-phase response;GO:0007155//c…	GO:0005576//extracellular region;GO:0005614//interstitial matrix;	GO:0005178//integrin binding;GO:0005515//protein binding;GO:0008201//heparin binding;	ko04810(Regulation of actin cytoskeleton);ko04512(ECM-receptor interaction);ko04510(Focal adhesion)
LOC100689836	4565	100.271125743705	4158	88.6674947553881	3247	91.9303912730679	5877	79.0489668144603	NC_031985.2	19809450	19818768	-	2496	LOC100689836	-	K16197	-	14-3-3 protein beta/alpha-A [Oreochromis niloticus]	100689836	-	-	-	ko04114(Oocyte meiosis);ko04110(Cell cycle)
LOC100689837	25	0.489684999094667	34	0.646547672313503	18	0.454455127250933	36	0.431802040805194	NC_031986.2	32302318	32314996	+	2799	LOC100689837	-	K02561	-	bcl-2-related ovarian killer protein homolog A [Oreochromis niloticus]	100689837	-	-	-	-
LOC100689838	479	14.9721998100616	264	8.01122393837029	238	9.58889954642518	273	5.22538321985225	NC_031972.2	26652341	26667445	+	1754	LOC100689838	-	K20909	-	LOW QUALITY PROTEIN: anthrax toxin receptor 2 [Oreochromis niloticus]	100689838	-	-	-	ko04621(NOD-like receptor signaling pathway)
LOC100689844	756	10.2492087460364	978	12.8721840798261	698	12.1973553552643	1688	14.0134924429662	NC_031969.2	3455037	3492328	+	4044	LOC100689844	GO:0007040;GO:0007409;GO:0016020;GO:0043524	K12389	-	battenin isoform X1 [Oreochromis niloticus]	100689844	GO:0007040//lysosome organization;GO:0007409//axonogenesis;GO:0043524//negative regulation of neuron apoptotic process;	GO:0016020//membrane;	-	ko04142(Lysosome)
LOC100689845	290	3.52377846290011	357	4.21137252115641	286	4.47938450226745	691	5.14154977676624	NC_031970.2	36808464	36822332	+	4512	LOC100689845	-	-	-	zinc finger protein ZXDC [Oreochromis niloticus]	100689845	-	-	-	-
LOC100689846	0	0	0	0	0	0	4	0.0407558223643142	NC_031986.2	17722143	17735385	+	3295	LOC100689846	-	K00710	[EC:2.4.1.41]	probable polypeptide N-acetylgalactosaminyltransferase 8 [Oreochromis niloticus]	100689846	-	-	-	ko00514(Other types of O-glycan biosynthesis);ko00512(Mucin type O-glycan biosynthesis)
LOC100689849	1	0.0437202013545765	0	0	1	0.0563538853967464	3	0.0803172456282389	NC_031987.2	17589307	17590983	-	1254	LOC100689849	GO:0005198;GO:0005886;GO:0005923;GO:0016020;GO:0016021;GO:0030054	K06087	-	claudin-10-like [Oreochromis niloticus]	100689849	-	GO:0005886//plasma membrane;GO:0005923//bicellular tight junction;GO:0016020//membrane;GO:0016021//integral component of membrane;GO:0030054//cell junction;	GO:0005198//structural molecule activity;	ko04530(Tight junction);ko04514(Cell adhesion molecules)
LOC100689852	0	0	1	0.03465239994649	0	0	0	0	NC_031970.2	15445047	15456048	+	1536	LOC100689852	-	K19995	-	secretory carrier-associated membrane protein 3-like [Oreochromis niloticus]	100689852	-	-	-	-
LOC100689855	28	0.273588256988396	31	0.294066775236512	14	0.176323081808106	39	0.23335087118723	NC_031973.2	256313	261923	-	5611	LOC100689855	-	K09083	-	protein atonal homolog 1 [Oreochromis niloticus]	100689855	-	-	-	-
LOC100689861	0	0	0	0	0	0	0	0	NC_031976.2	21830589	21834125	-	2329	LOC100689861	-	K04241	-	urotensin-2 receptor-like [Oreochromis niloticus]	100689861	-	-	-	ko04080(Neuroactive ligand-receptor interaction)
LOC100689862	0	0	0	0	0	0	0	0	NC_031967.2	36260052	36261488	+	1437	LOC100689862	GO:0000786;GO:0003677;GO:0005634;GO:0005694;GO:0046982	K11252	-	histone H2B 1/2 [Oreochromis niloticus]	100689862	-	GO:0000786//nucleosome;GO:0005634//nucleus;GO:0005694//chromosome;	GO:0003677//DNA binding;GO:0046982//protein heterodimerization activity;	-
LOC100689863	167	7.169770655656	193	8.04434977238612	131	7.24939559096721	297	7.80819481265728	NC_031976.2	35632151	35648715	+	1277	LOC100689863	GO:0001401;GO:0005739;GO:0005741;GO:0015031;GO:0016020;GO:0016021	K17776	-	metaxin-1 [Oreochromis niloticus]	100689863	GO:0015031//protein transport;	GO:0001401//SAM complex;GO:0005739//mitochondrion;GO:0005741//mitochondrial outer membrane;GO:0016020//membrane;GO:0016021//integral component of membrane;	-	-
LOC100689867	1023	5.2767062325814	1045	5.23297207659329	942	6.26296373081606	2092	6.60776153383077	NC_031985.2	17620097	17652910	+	10629	LOC100689867	GO:0003677;GO:0005515;GO:0005634;GO:0006325;GO:0008270;GO:0016740;GO:0046872	K14959	[EC:2.1.1.354]	histone-lysine N-methyltransferase 2B isoform X1 [Oreochromis niloticus]	100689867	GO:0006325//chromatin organization;	GO:0005634//nucleus;	GO:0003677//DNA binding;GO:0005515//protein binding;GO:0008270//zinc ion binding;GO:0016740//transferase activity;GO:0046872//metal ion binding;	ko00310(Lysine degradation)
LOC100689869	2784	74.0219053715863	2700	69.6946814054721	2215	75.9113072826658	4102	66.7870226842973	NC_031975.2	25854443	25869363	+	2062	LOC100689869	-	K06630	-	14-3-3 protein epsilon isoform X1 [Oreochromis niloticus]	100689869	-	-	-	ko04621(NOD-like receptor signaling pathway);ko04114(Oocyte meiosis);ko04110(Cell cycle)
LOC100689871	6463	166.432518242698	7419	185.478785529273	5817	193.083340251998	13364	210.739475012061	NC_031971.2	5683838	5690450	-	2129	LOC100689871	-	K18041	[EC:3.1.3.48]	protein tyrosine phosphatase type IVA 1 [Oreochromis niloticus]	100689871	-	-	-	-
LOC100689874	72	0.322000941341219	53	0.230115227575158	39	0.224817939408865	98	0.268383689527301	NC_031969.2	12990344	13114794	-	12259	LOC100689874	-	K04855	-	voltage-dependent T-type calcium channel subunit alpha-1H isoform X1 [Oreochromis niloticus]	100689874	-	-	-	ko04020(Calcium signaling pathway);ko04010(MAPK signaling pathway)
LOC100689876	236	5.32020200233503	169	3.69868774165694	148	4.30050587933921	267	3.6858086001584	NC_031979.2	29536313	29540329	+	2432	LOC100689876	GO:0004888;GO:0005216;GO:0005230;GO:0005886;GO:0006811;GO:0016020;GO:0016021;GO:0022848;GO:0030054;GO:0034220;GO:0045202;GO:0045211;GO:0060078;GO:0060079	K04811	-	neuronal acetylcholine receptor subunit alpha-9 isoform X1 [Oreochromis niloticus]	100689876	GO:0006811//ion transport;GO:0034220//ion transmembrane transport;GO:0060078//regulation of postsynaptic membrane potential;GO:0060079//excitatory postsynaptic potential;	GO:0005886//plasma membrane;GO:0016020//membrane;GO:0016021//integral component of membrane;GO:0030054//cell junction;GO:0045202//synapse;GO:0045211//postsynaptic membrane;	GO:0004888//transmembrane signaling receptor activity;GO:0005216//ion channel activity;GO:0005230//extracellular ligand-gated ion channel activity;GO:0022848//acetylcholine-gated cation-selective channel activity;	ko04080(Neuroactive ligand-receptor interaction)
LOC100689879	33	1.00012679516588	19	0.559035732470075	21	0.820355565526766	76	1.41045785468098	NC_031974.2	5615419	5626641	-	1809	LOC100689879	-	K07989	-	SH2 domain-containing protein 1B [Oreochromis niloticus]	100689879	-	-	-	-
LOC100689881	89	9.03599405996087	92	9.06814803933037	48	6.28157975889067	109	6.77669323206263	NC_031987.2	27674701	27676741	+	540	LOC100689881	GO:0005507;GO:0005758;GO:0016531;GO:0046688;GO:0071280	K02260	-	cytochrome c oxidase copper chaperone [Oreochromis niloticus]	100689881	GO:0046688//response to copper ion;GO:0071280//cellular response to copper ion;	GO:0005758//mitochondrial intermembrane space;	GO:0005507//copper ion binding;GO:0016531//copper chaperone activity;	ko00190(Oxidative phosphorylation)
LOC100689882	140	1.22241098101759	127	1.07655884095584	78	0.877860525310808	192	1.02658717393533	NC_031975.2	10527723	10552343	-	6279	LOC100689882	-	K06592	-	nectin-3-like protein isoform X1 [Oreochromis niloticus]	100689882	-	-	-	ko04520(Adherens junction);ko04514(Cell adhesion molecules)
LOC100689885	1354	15.4331038260202	1375	15.2153573153819	1138	16.7193190983779	2266	15.8161187634346	NC_031967.2	9106933	9119502	+	4810	LOC100689885	GO:0005856;GO:0030286	K04648	-	dynactin subunit 1 isoform X1 [Oreochromis niloticus]	100689885	-	GO:0005856//cytoskeleton;GO:0030286//dynein complex;	-	ko05132(Salmonella infection)
LOC100689894	1	0.00820981319236882	3	0.0239110899900309	0	0	1	0.00502734481470558	NC_031982.2	12159804	12185419	+	6678	LOC100689894	GO:0005085;GO:0007264;GO:0035556;GO:0050790	K04351	-	rap guanine nucleotide exchange factor 4 isoform X1 [Oreochromis niloticus]	100689894	GO:0007264//small GTPase mediated signal transduction;GO:0035556//intracellular signal transduction;GO:0050790//regulation of catalytic activity;	-	GO:0005085//guanyl-nucleotide exchange factor activity;	ko04261(Adrenergic signaling in cardiomyocytes)
LOC100689895	38	0.613292621415449	36	0.564068032805744	32	0.665695823727006	79	0.780758341223345	NC_031967.2	67066049	67191625	-	3397	LOC100689895	-	-	-	uncharacterized protein LOC100689895 isoform X1 [Oreochromis niloticus]	100689895	-	-	-	-
LOC100689896	0	0	0	0	0	0	0	0	NC_031978.2	5934750	5968974	-	7250	LOC100689896	GO:0004435;GO:0005509;GO:0005634;GO:0005737;GO:0006629;GO:0007165;GO:0007420;GO:0008081;GO:0016042;GO:0016787;GO:0035556;GO:0051726	K05858	[EC:3.1.4.11]	1-phosphatidylinositol 4,5-bisphosphate phosphodiesterase beta-1 [Oreochromis niloticus]	100689896	GO:0006629//lipid metabolic process;GO:0007165//signal transduction;GO:0007420//brain development;GO:0016042//lipid catabolic process;GO:0035556//intracellular signal transduction;GO:0051726//regulation of cell cycle;	GO:0005634//nucleus;GO:0005737//cytoplasm;	GO:0004435//phosphatidylinositol phospholipase C activity;GO:0005509//calcium ion binding;GO:0008081//phosphoric diester hydrolase activity;GO:0016787//hydrolase activity;	ko04916(Melanogenesis);ko04912(GnRH signaling pathway);ko04621(NOD-like receptor signaling pathway);ko04540(Gap junction);ko04371(Apelin signaling pathway);ko04310(Wnt signaling pathway);ko04270(Vascular smooth muscle contraction);ko04261(Adrenergic signaling in cardiomyocytes);ko04070(Phosphatidylinositol signaling system);ko04020(Calcium signaling pathway);ko00562(Inositol phosphate metabolism)
LOC100689898	0	0	0	0	0	0	0	0	NC_031973.2	25444482	25447661	-	2671	LOC100689898	GO:0004857;GO:0004867;GO:0005515;GO:0005576;GO:0005886;GO:0008191;GO:0010466;GO:0010951;GO:0016021;GO:0030414	K23621	-	WAP, Kazal, immunoglobulin, Kunitz and NTR domain-containing protein 2 [Oreochromis niloticus]	100689898	GO:0010466//negative regulation of peptidase activity;GO:0010951//negative regulation of endopeptidase activity;	GO:0005576//extracellular region;GO:0005886//plasma membrane;GO:0016021//integral component of membrane;	GO:0004857//enzyme inhibitor activity;GO:0004867//serine-type endopeptidase inhibitor activity;GO:0005515//protein binding;GO:0008191//metalloendopeptidase inhibitor activity;GO:0030414//peptidase inhibitor activity;	-
LOC100689901	0	0	0	0	0	0	0	0	NC_031984.2	14659383	14666173	+	2721	LOC100689901	-	K01025	[EC:2.8.2.-]	cytosolic sulfotransferase 3 [Oreochromis niloticus]	100689901	-	-	-	-
LOC100689902	0	0	0	0	0	0	5	0.0694509902205293	NC_031984.2	9368072	9375756	-	2417	LOC100689902	-	K20119	-	bridging integrator 2 [Oreochromis niloticus]	100689902	-	-	-	-
LOC100689906	173	1.67990576023106	151	1.42351027877951	131	1.63965252739375	303	1.80171810623432	NC_031972.2	6623341	6629074	-	5646	LOC100689906	-	-	-	zinc finger protein 319 [Oreochromis niloticus]	100689906	-	-	-	-
LOC100689908	0	0	1	0.0193128034534865	0	0	2	0.024363286409727	NC_031986.2	41829522	41835124	-	2756	LOC100689908	GO:0004465;GO:0004806;GO:0005515;GO:0005576;GO:0006629;GO:0008201;GO:0016042;GO:0016787;GO:0046872;GO:0052689	K01059	[EC:3.1.1.34]	lipoprotein lipase [Oreochromis niloticus]	100689908	GO:0006629//lipid metabolic process;GO:0016042//lipid catabolic process;	GO:0005576//extracellular region;	GO:0004465//lipoprotein lipase activity;GO:0004806//triglyceride lipase activity;GO:0005515//protein binding;GO:0008201//heparin binding;GO:0016787//hydrolase activity;GO:0046872//metal ion binding;GO:0052689//carboxylic ester hydrolase activity;	ko03320(PPAR signaling pathway);ko00561(Glycerolipid metabolism)
LOC100689910	0	0	0	0	1	0.0177914834560725	11	0.0929755023662241	NC_031972.2	54031178	54063838	-	3972	LOC100689910	GO:0016020;GO:0016021	-	-	multiple C2 and transmembrane domain-containing protein 2 [Oreochromis niloticus]	100689910	-	GO:0016020//membrane;GO:0016021//integral component of membrane;	-	-
LOC100689912	5	0.0558528244688661	2	0.0216895217268984	4	0.0575939464445966	2	0.0136807696302379	NC_031978.2	19115855	19125915	-	4908	LOC100689912	-	-	-	V-set and transmembrane domain-containing protein 4 isoform X1 [Oreochromis niloticus]	100689912	-	-	-	-
LOC100689913	620	6.70842355420489	610	6.40771909490099	479	6.68045449491259	1005	6.65886554489182	NC_031970.2	24700758	24714852	-	5067	LOC100689913	GO:0005515	K15504	-	serine/threonine-protein phosphatase 6 regulatory ankyrin repeat subunit C isoform X1 [Oreochromis niloticus]	100689913	-	-	GO:0005515//protein binding;	-
LOC100689918	0	0	0	0	0	0	4	0.0968906455197802	NC_031970.2	28521130	28525789	-	1386	LOC100689918	-	K06459	-	uncharacterized protein LOC100689918 [Oreochromis niloticus]	100689918	-	-	-	ko04514(Cell adhesion molecules)
LOC100689921	0	0	0	0	0	0	0	0	NC_031987.2	894037	894999	+	963	LOC100689921	-	K04257	-	olfactory receptor 10J5-like [Oreochromis niloticus]	100689921	-	-	-	-
LOC100689922	0	0	0	0	0	0	0	0	NC_031974.2	22333962	22339487	-	1216	LOC100689922	-	K11153	[EC:1.1.1.300]	retinol dehydrogenase 12 [Oreochromis niloticus]	100689922	-	-	-	ko00830(Retinol metabolism)
LOC100689923	14	0.294645625712455	13	0.265619624618623	8	0.21702194944344	9	0.115989818830493	NC_031976.2	11485989	11490159	-	2605	LOC100689923	-	-	-	nuclear receptor coactivator 7 isoform X1 [Oreochromis niloticus]	100689923	-	-	-	-
LOC100689932	0	0	0	0	0	0	0	0	NC_031972.2	62145475	62152339	-	3501	LOC100689932	-	K00710	[EC:2.4.1.41]	probable polypeptide N-acetylgalactosaminyltransferase 8 [Oreochromis niloticus]	100689932	-	-	-	ko00514(Other types of O-glycan biosynthesis);ko00512(Mucin type O-glycan biosynthesis)
LOC100689934	848	16.8815222799005	878	16.9689556234699	454	11.6496618077466	1228	14.9699213689025	NC_031970.2	10815435	10848049	+	2754	LOC100689934	-	K01077	[EC:3.1.3.1]	alkaline phosphatase [Oreochromis niloticus]	100689934	-	-	-	ko00790(Folate biosynthesis);ko00730(Thiamine metabolism)
LOC100689935	2748	202.771822484872	1722	123.358439622162	1622	154.270695357143	2220	100.311159156367	NC_031983.2	8402636	8404434	+	743	LOC100689935	-	-	-	interferon alpha-inducible protein 27-like protein 2A [Oreochromis niloticus]	100689935	-	-	-	-
LOC100689942	22	1.45319628309645	17	1.09017285229247	6	0.51085136593388	13	0.525836039450422	NC_031979.2	8319820	8323580	-	830	LOC100689942	-	K04273	-	lysophosphatidic acid receptor 6-like [Oreochromis niloticus]	100689942	-	-	-	ko04080(Neuroactive ligand-receptor interaction)
LOC100689943	7450	746.704272604863	7521	731.834360505008	5844	754.995358771969	11349	696.554910101245	NC_031976.2	25851477	25858247	-	547	LOC100689943	GO:0003735;GO:0005840;GO:0006412;GO:0030218;GO:0035284;GO:0042541;GO:0043009;GO:0045088;GO:0045646;GO:0048821;GO:0072332	K02966	-	40S ribosomal protein S19 [Oreochromis niloticus]	100689943	GO:0006412//translation;GO:0030218//erythrocyte differentiation;GO:0035284//brain segmentation;GO:0042541//hemoglobin biosynthetic process;GO:0043009//chordate embryonic development;GO:0045088//regulation of innate immune response;GO:0045646//regulation of erythrocyte differentiation;GO:0048821//erythrocyte development;GO:0072332//intrinsic apoptotic signaling pathway by p53 class mediator;	GO:0005840//ribosome;	GO:0003735//structural constituent of ribosome;	ko03010(Ribosome)
LOC100689947	11	0.349002579563095	19	0.58524053242961	1	0.0408957015552778	28	0.544000603491266	NC_031976.2	7975423	7977928	+	1728	LOC100689947	-	K06846	-	prostate stem cell antigen [Oreochromis niloticus]	100689947	-	-	-	-
LOC100689950	147	1.56978856199843	138	1.43069729486903	121	1.66552404495324	225	1.47133559628669	NC_031969.2	16912607	16929043	+	5134	LOC100689950	-	K09173	-	LOW QUALITY PROTEIN: MHC class II regulatory factor RFX1 [Oreochromis niloticus]	100689950	-	-	-	-
LOC100689951	2159	57.3763747283381	2550	65.7908483327252	1791	61.3504508807312	3911	63.6463754331331	NC_031983.2	10208819	10220844	-	2063	LOC100689951	-	K00658	[EC:2.3.1.61]	dihydrolipoyllysine-residue succinyltransferase component of 2-oxoglutarate dehydrogenase complex, mitochondrial [Oreochromis niloticus]	100689951	-	-	-	ko00380(Tryptophan metabolism);ko00310(Lysine degradation);ko00020(Citrate cycle (TCA cycle))
LOC100689955	28	0.514962666877521	35	0.624928890011172	31	0.734887937240228	71	0.799615973081138	NC_031971.2	33568080	33590646	-	2981	LOC100689955	-	-	-	coiled-coil domain-containing protein 85A isoform X1 [Oreochromis niloticus]	100689955	-	-	-	-
LOC100689957	2	0.0388968659089315	1	0.018881194153178	0	0	5	0.059547017865562	NC_031967.2	27094616	27099233	+	2819	LOC100689957	GO:0004930;GO:0004974;GO:0007186;GO:0016021	K04296	-	leukotriene B4 receptor 1 isoform X1 [Oreochromis niloticus]	100689957	GO:0007186//G protein-coupled receptor signaling pathway;	GO:0016021//integral component of membrane;	GO:0004930//G protein-coupled receptor activity;GO:0004974//leukotriene receptor activity;	ko04080(Neuroactive ligand-receptor interaction)
LOC100689962	1	0.0154089748450362	2	0.0299191041696508	1	0.0198616560673187	4	0.0377432362817356	NC_031987.2	17919713	17923699	+	3558	LOC100689962	GO:0005509;GO:0005886;GO:0007155;GO:0007156;GO:0016020;GO:0016021	K16499	-	protocadherin-8 [Oreochromis niloticus]	100689962	GO:0007155//cell adhesion;GO:0007156//homophilic cell adhesion via plasma membrane adhesion molecules;	GO:0005886//plasma membrane;GO:0016020//membrane;GO:0016021//integral component of membrane;	GO:0005509//calcium ion binding;	-
LOC100689964	0	0	0	0	0	0	0	0	NC_031967.2	82116157	82118821	-	1952	LOC100689964	-	K09490	[EC:3.6.4.10]	endoplasmic reticulum chaperone BiP-like [Oreochromis niloticus]	100689964	-	-	-	ko04141(Protein processing in endoplasmic reticulum);ko03060(Protein export)
LOC100689966	0	0	1	0.0170596430505797	2	0.0452998540304616	2	0.0215209029952589	NC_031976.2	30233725	30243755	+	3120	LOC100689966	-	-	-	C-type lectin domain family 4 member G isoform X1 [Oreochromis niloticus]	100689966	-	-	-	-
LOC100689969	0	0	0	0	0	0	0	0	NC_031985.2	23737387	23741599	+	1084	LOC100689969	-	-	-	ladderlectin-like [Oreochromis niloticus]	100689969	-	-	-	-
LOC100689970	0	0	1	0.0322191805797874	0	0	0	0	NC_031982.2	7074667	7077398	+	1652	LOC100689970	GO:0005515	-	-	cerebellin-1 [Oreochromis niloticus]	100689970	-	-	GO:0005515//protein binding;	-
LOC100689971	54	2.95759955537113	45	2.39278110319819	39	2.7532898293839	97	3.25328975149108	NC_031967.2	55308862	55313331	-	1001	LOC100689971	-	-	-	butyrophilin subfamily 3 member A2 [Oreochromis niloticus]	100689971	-	-	-	-
LOC100689972	0	0	0	0	1	0.0288911579262142	0	0	NC_031986.2	27633189	27650422	-	2446	LOC100689972	-	K18684	-	arachidonate 15-lipoxygenase B-like [Oreochromis niloticus]	100689972	-	-	-	-
LOC100689976	0	0	0	0	0	0	0	0	NC_031982.2	16232225	16236459	+	1494	LOC100689976	GO:0005125;GO:0005179;GO:0005576;GO:0008283	K06854	-	uncharacterized protein LOC100689976 isoform X1 [Oreochromis niloticus]	100689976	GO:0008283//cell population proliferation;	GO:0005576//extracellular region;	GO:0005125//cytokine activity;GO:0005179//hormone activity;	ko04060(Cytokine-cytokine receptor interaction)
LOC100689978	1421	114.737132961069	1324	103.786948873017	1115	116.045016348431	2070	102.349484465817	NC_031982.2	20165844	20168515	-	679	LOC100689978	-	K04542	-	guanine nucleotide-binding protein G(I)/G(S)/G(O) subunit gamma-5 [Oreochromis niloticus]	100689978	-	-	-	ko04371(Apelin signaling pathway)
LOC100689983	388	8.87819340962935	276	6.13121862425509	228	6.72464611083246	478	6.69770740630411	NC_031973.2	25379204	25382652	+	2396	LOC100689983	GO:0008285	K14443	-	protein Tob1 [Oreochromis niloticus]	100689983	GO:0008285//negative regulation of cell population proliferation;	-	-	ko03018(RNA degradation)
LOC100689984	2806	40.7413458133424	3015	42.4991128835258	2177	40.7425159613165	5146	45.7533485776534	NC_031977.2	4134654	4179385	+	3776	LOC100689984	-	-	-	niban-like protein 1 [Oreochromis niloticus]	100689984	-	-	-	-
LOC100689985	6	0.054219679411873	7	0.0614113407325962	1	0.011647893899377	7	0.0387354970674513	NC_031984.2	8691676	8700605	+	6067	LOC100689985	-	-	-	transmembrane protein 269 isoform X1 [Oreochromis niloticus]	100689985	-	-	-	-
LOC100689986	0	0	0	0	0	0	0	0	NW_020327387.1	70901	76348	-	1102	LOC100689986	-	-	-	interferon-induced protein 44-like [Oreochromis niloticus]	100689986	-	-	-	-
LOC100689988	0	0	0	0	0	0	0	0	NC_031967.2	71388124	71402216	+	2357	LOC100689988	GO:0000166;GO:0005525	-	-	uncharacterized protein LOC100689988 [Oreochromis niloticus]	100689988	-	-	GO:0000166//nucleotide binding;GO:0005525//GTP binding;	-
LOC100689992	0	0	0	0	0	0	0	0	NC_031983.2	14528730	14542420	+	1564	LOC100689992	-	K01365	[EC:3.4.22.15]	cathepsin L1 [Oreochromis niloticus]	100689992	-	-	-	ko04210(Apoptosis);ko04145(Phagosome);ko04142(Lysosome);ko04140(Autophagy - animal)
LOC100689993	316	13.2858449920015	312	12.7350758674512	212	11.4889323044128	433	11.1479597816238	NC_031972.2	29785361	29794274	-	1304	LOC100689993	GO:0005768;GO:0005769;GO:0005776;GO:0005794;GO:0008021;GO:0016020;GO:0016021;GO:0055037;GO:0060837	-	-	transmembrane protein 230 [Oreochromis niloticus]	100689993	GO:0060837//blood vessel endothelial cell differentiation;	GO:0005768//endosome;GO:0005769//early endosome;GO:0005776//autophagosome;GO:0005794//Golgi apparatus;GO:0008021//synaptic vesicle;GO:0016020//membrane;GO:0016021//integral component of membrane;GO:0055037//recycling endosome;	-	-
LOC100689994	281	1.3974838744664	366	1.76712151599401	221	1.41668883123566	421	1.28211794731188	NC_031972.2	33448278	33465293	-	11024	LOC100689994	-	-	-	hippocampus abundant transcript 1 protein isoform X1 [Oreochromis niloticus]	100689994	-	-	-	-
LOC100689997	0	0	0	0	0	0	0	0	NC_031980.2	6990939	6994871	-	3933	LOC100689997	-	K09365	-	POU domain, class 3, transcription factor 2 [Oreochromis niloticus]	100689997	-	-	-	-
LOC100689998	9	0.0601226017409225	3	0.0194563493302578	5	0.0430533521917388	24	0.0981774836289134	NC_031986.2	7651209	7690423	-	8207	LOC100689998	GO:0004888;GO:0004890;GO:0005216;GO:0005230;GO:0005254;GO:0005886;GO:0006811;GO:0006821;GO:0016020;GO:0016021;GO:0030054;GO:0034220;GO:0034707;GO:0045202;GO:0045211	K05175	-	gamma-aminobutyric acid receptor subunit alpha-5 [Oreochromis niloticus]	100689998	GO:0006811//ion transport;GO:0006821//chloride transport;GO:0034220//ion transmembrane transport;	GO:0005886//plasma membrane;GO:0016020//membrane;GO:0016021//integral component of membrane;GO:0030054//cell junction;GO:0034707//chloride channel complex;GO:0045202//synapse;GO:0045211//postsynaptic membrane;	GO:0004888//transmembrane signaling receptor activity;GO:0004890//GABA-A receptor activity;GO:0005216//ion channel activity;GO:0005230//extracellular ligand-gated ion channel activity;GO:0005254//chloride channel activity;	ko04080(Neuroactive ligand-receptor interaction)
LOC100690001	0	0	6	0.157241023095447	2	0.0695891406080946	1	0.0165300879727247	NC_031979.2	15126759	15128899	+	2031	LOC100690001	-	K04010	-	C5a anaphylatoxin chemotactic receptor 1-like [Oreochromis niloticus]	100690001	-	-	-	ko04080(Neuroactive ligand-receptor interaction)
LOC100690003	1	0.00382349762874949	2	0.00742396071104104	0	0	4	0.00936539749567023	NC_031973.2	15732912	15775004	+	14339	LOC100690003	GO:0005509;GO:0005515;GO:0006897;GO:0016020;GO:0016021	K06233	-	low-density lipoprotein receptor-related protein 2 [Oreochromis niloticus]	100690003	GO:0006897//endocytosis;	GO:0016020//membrane;GO:0016021//integral component of membrane;	GO:0005509//calcium ion binding;GO:0005515//protein binding;	ko04340(Hedgehog signaling pathway)
LOC100690006	0	0	0	0	0	0	0	0	NC_031983.2	15904773	15906563	+	1055	LOC100690006	-	K03916	-	B2 bradykinin receptor-like [Oreochromis niloticus]	100690006	-	-	-	ko04810(Regulation of actin cytoskeleton);ko04080(Neuroactive ligand-receptor interaction);ko04020(Calcium signaling pathway)
LOC100690007	268	3.5083895677257	155	1.96992439810419	161	2.71669325174086	115	0.921883953521834	NC_031969.2	8613090	8623329	-	4188	LOC100690007	GO:0005944;GO:0043551;GO:0046935	K21290	-	phosphoinositide 3-kinase regulatory subunit 5 [Oreochromis niloticus]	100690007	GO:0043551//regulation of phosphatidylinositol 3-kinase activity;	GO:0005944//phosphatidylinositol 3-kinase complex, class IB;	GO:0046935//1-phosphatidylinositol-3-kinase regulator activity;	ko04371(Apelin signaling pathway);ko04261(Adrenergic signaling in cardiomyocytes)
LOC100690009	0	0	3	0.113730953670531	1	0.0503331711449573	1	0.0239121144391765	NC_031974.2	22327936	22333791	-	1404	LOC100690009	GO:0016491;GO:0055114	K11153	[EC:1.1.1.300]	retinol dehydrogenase 12 isoform X1 [Oreochromis niloticus]	100690009	GO:0055114//obsolete oxidation-reduction process;	-	GO:0016491//oxidoreductase activity;	ko00830(Retinol metabolism)
LOC100690010	0	0	0	0	0	0	2	0.0544567861680517	NC_031972.2	45678820	45690907	+	1233	LOC100690010	-	-	-	collectin-43 [Oreochromis niloticus]	100690010	-	-	-	-
LOC100690011	2	0.0349761610836612	4	0.0679120718568532	1	0.0225415541586986	3	0.0321268982512955	NC_031972.2	46894738	46898350	+	3135	LOC100690011	GO:0004930;GO:0007186;GO:0016021;GO:0060182	K04174	-	apelin receptor B [Oreochromis niloticus]	100690011	GO:0007186//G protein-coupled receptor signaling pathway;	GO:0016021//integral component of membrane;	GO:0004930//G protein-coupled receptor activity;GO:0060182//apelin receptor activity;	ko04371(Apelin signaling pathway);ko04080(Neuroactive ligand-receptor interaction)
LOC100690012	1	0.0359981172019954	4	0.139792741478158	4	0.185601503053237	18	0.396787233162751	NC_031972.2	25273984	25278241	-	1523	LOC100690012	-	K01830	[EC:5.3.99.2]	prostaglandin-H2 D-isomerase [Oreochromis niloticus]	100690012	-	-	-	ko00590(Arachidonic acid metabolism)
LOC100690013	28	0.227254435227519	50	0.393975472374602	21	0.219692556334259	73	0.362812795425623	NC_031966.2	22845339	22858899	+	6755	LOC100690013	-	-	-	girdin isoform X1 [Oreochromis niloticus]	100690013	-	-	-	-
LOC100690016	546	2.03691632718133	640	2.31795694361715	516	2.48125819953459	965	2.20451601585892	NC_031981.2	10416230	10509914	+	14696	LOC100690016	-	K08867	[EC:2.7.11.1]	serine/threonine-protein kinase WNK1 [Oreochromis niloticus]	100690016	-	-	-	-
LOC100690017	828	12.1118489084507	623	8.84734572465177	537	10.1250250049088	841	7.5332347635165	NC_031981.2	3202281	3223123	-	3748	LOC100690017	-	K06572	-	plexin-C1 [Oreochromis niloticus]	100690017	-	-	-	-
LOC100690019	29	0.410940512396105	22	0.302655440421761	14	0.255711763252851	25	0.216933372141405	NC_031965.2	16561006	16573739	-	3869	LOC100690019	-	K21805	[EC:2.1.1.-]	protein-lysine methyltransferase METTL21C [Oreochromis niloticus]	100690019	-	-	-	-
LOC100690020	9	0.178325331582129	8	0.153888214868981	12	0.306473894994666	37	0.448928992008075	NC_031966.2	27695706	27705835	+	2767	LOC100690020	-	-	-	acidic repeat-containing protein isoform X1 [Oreochromis niloticus]	100690020	-	-	-	-
LOC100690023	84	2.70264737669347	102	3.18606854719277	64	2.65418863051718	172	3.38878444347879	NC_031980.2	25090388	25096468	+	1704	LOC100690023	GO:0003700;GO:0005667;GO:0006355;GO:0046983	K09390	-	transcription factor E2F2 isoform X1 [Oreochromis niloticus]	100690023	GO:0006355//regulation of transcription, DNA-templated;	GO:0005667//transcription regulator complex;	GO:0003700//DNA-binding transcription factor activity;GO:0046983//protein dimerization activity;	-
LOC100690024	0	0	0	0	0	0	0	0	NC_031985.2	12175461	12179752	+	4082	LOC100690024	-	-	-	transmembrane protein 74 [Oreochromis niloticus]	100690024	-	-	-	-
LOC100690027	0	0	0	0	0	0	0	0	NC_031971.2	24716370	24728467	-	1589	LOC100690027	GO:0004308;GO:0006629;GO:0016042;GO:0052794;GO:0052795;GO:0052796	K12357	[EC:3.2.1.18]	sialidase-4-like isoform X1 [Oreochromis niloticus]	100690027	GO:0006629//lipid metabolic process;GO:0016042//lipid catabolic process;	-	GO:0004308//exo-alpha-sialidase activity;GO:0052794//exo-alpha-(2->3)-sialidase activity;GO:0052795//exo-alpha-(2->6)-sialidase activity;GO:0052796//exo-alpha-(2->8)-sialidase activity;	ko00600(Sphingolipid metabolism);ko00511(Other glycan degradation)
LOC100690028	2007	9.41185877382332	2193	9.98415937857792	1783	10.7775757410528	3343	9.59996841951199	NC_031984.2	18553537	18650187	+	11691	LOC100690028	GO:0022008	K16776	-	neuron navigator 1 isoform X1 [Oreochromis niloticus]	100690028	GO:0022008//neurogenesis;	-	-	-
LOC100690031	11	0.649866872289902	7	0.401489875242092	3	0.228451850067414	4	0.144709520140534	NC_031985.2	27861522	27863931	-	928	LOC100690031	GO:0005515;GO:0006749	K00799	[EC:2.5.1.18]	glutathione S-transferase A [Oreochromis niloticus]	100690031	GO:0006749//glutathione metabolic process;	-	GO:0005515//protein binding;	ko00983(Drug metabolism - other enzymes);ko00982(Drug metabolism - cytochrome P450);ko00980(Metabolism of xenobiotics by cytochrome P450);ko00480(Glutathione metabolism)
LOC100690032	338	4.08529426466931	293	3.43810478199249	229	3.56766310710804	439	3.24920088343763	NC_031972.2	39770082	39778222	-	4536	LOC100690032	GO:0016491;GO:0055114	-	-	uncharacterized protein LOC100690032 [Oreochromis niloticus]	100690032	GO:0055114//obsolete oxidation-reduction process;	-	GO:0016491//oxidoreductase activity;	-
LOC100690035	528	3.98838109111069	480	3.52004979781595	391	3.8069852527446	854	3.95026285566322	NC_031981.2	36782864	36864640	-	7258	LOC100690035	GO:0005085;GO:0005515;GO:0016020;GO:0050790	K20164	-	DENN domain-containing protein 5B isoform X1 [Oreochromis niloticus]	100690035	GO:0050790//regulation of catalytic activity;	GO:0016020//membrane;	GO:0005085//guanyl-nucleotide exchange factor activity;GO:0005515//protein binding;	-
LOC100690036	42	0.305311000390193	24	0.169374976349431	44	0.412275521168242	71	0.316050810892982	NC_031971.2	30808763	30835943	+	7542	LOC100690036	-	-	-	adhesion G protein-coupled receptor L1 isoform X1 [Oreochromis niloticus]	100690036	-	-	-	-
LOC100690038	3144	60.5020065200846	2985	55.7668893150786	2320	57.5462378754112	4210	49.6106291722226	NC_031967.2	14410851	14420700	-	2849	LOC100690038	GO:0003676;GO:0003723;GO:0005515	-	-	tetratricopeptide repeat protein 31 isoform X1 [Oreochromis niloticus]	100690038	-	-	GO:0003676//nucleic acid binding;GO:0003723//RNA binding;GO:0005515//protein binding;	-
LOC100690044	4097	31.9287232191789	5595	42.3311944489182	4041	40.5925327382898	11823	56.4220259184357	NC_031977.2	26212636	26258940	+	7035	LOC100690044	-	K21072	-	rho guanine nucleotide exchange factor 28 isoform X1 [Oreochromis niloticus]	100690044	-	-	-	-
LOC100690045	9	0.132534566878257	13	0.18585525708609	5	0.0949070269775987	5	0.0450881126411548	NC_031975.2	23294208	23297930	-	3723	LOC100690045	GO:0005515;GO:0008270;GO:0046872	-	-	tripartite motif-containing protein 16 [Oreochromis niloticus]	100690045	-	-	GO:0005515//protein binding;GO:0008270//zinc ion binding;GO:0046872//metal ion binding;	-
LOC100690049	0	0	0	0	0	0	0	0	NC_031974.2	33510576	33565936	-	3738	LOC100690049	GO:0005887;GO:0006644;GO:0007409;GO:0008195;GO:0042577;GO:0046839	K19582	-	phospholipid phosphatase-related protein type 4 [Oreochromis niloticus]	100690049	GO:0006644//phospholipid metabolic process;GO:0007409//axonogenesis;GO:0046839//phospholipid dephosphorylation;	GO:0005887//integral component of plasma membrane;	GO:0008195//phosphatidate phosphatase activity;GO:0042577//lipid phosphatase activity;	-
LOC100690051	4	0.0723048236051948	2	0.0350979797677604	0	0	0	0	NC_031985.2	6626375	6634305	+	3033	LOC100690051	GO:0004930;GO:0007186;GO:0016020;GO:0016021	-	-	formyl peptide receptor 2 [Oreochromis niloticus]	100690051	GO:0007186//G protein-coupled receptor signaling pathway;	GO:0016020//membrane;GO:0016021//integral component of membrane;	GO:0004930//G protein-coupled receptor activity;	-
LOC100690053	333	8.67304946415524	467	11.8083526415281	317	10.6421300784531	714	11.3875736780233	NC_031982.2	2791190	2798524	+	2105	LOC100690053	GO:0000981;GO:0003677;GO:0005634;GO:0006355;GO:0006357;GO:0007275;GO:0046872	K09375	-	LIM/homeobox protein Lhx8 isoform X1 [Oreochromis niloticus]	100690053	GO:0006355//regulation of transcription, DNA-templated;GO:0006357//regulation of transcription by RNA polymerase II;GO:0007275//multicellular organism development;	GO:0005634//nucleus;	GO:0000981//DNA-binding transcription factor activity, RNA polymerase II-specific;GO:0003677//DNA binding;GO:0046872//metal ion binding;	-
LOC100690054	0	0	1	0.0104528841943851	3	0.0416345869722231	0	0	NC_031982.2	9124228	9132976	-	5092	LOC100690054	-	K01835	[EC:5.4.2.2]	phosphoglucomutase-1 isoform X1 [Oreochromis niloticus]	100690054	-	-	-	ko00520(Amino sugar and nucleotide sugar metabolism);ko00500(Starch and sucrose metabolism);ko00230(Purine metabolism);ko00052(Galactose metabolism);ko00030(Pentose phosphate pathway);ko00010(Glycolysis / Gluconeogenesis)
LOC100690057	52	0.888963794801754	65	1.07879501423685	28	0.616993334596371	28	0.293119127793236	NC_031973.2	28449667	28479193	-	3207	LOC100690057	GO:0000220;GO:0006811;GO:0015078;GO:0016020;GO:0016021;GO:0033179;GO:0071466;GO:1902600	K02154	-	V-type proton ATPase 116 kDa subunit a isoform X1 [Oreochromis niloticus]	100690057	GO:0006811//ion transport;GO:0071466//cellular response to xenobiotic stimulus;GO:1902600//proton transmembrane transport;	GO:0000220//vacuolar proton-transporting V-type ATPase, V0 domain;GO:0016020//membrane;GO:0016021//integral component of membrane;GO:0033179//proton-transporting V-type ATPase, V0 domain;	GO:0015078//proton transmembrane transporter activity;	ko04145(Phagosome);ko04142(Lysosome);ko00190(Oxidative phosphorylation)
LOC100690058	0	0	3	0.0331971432335605	1	0.01469184455042	0	0	NC_031971.2	21227195	21282775	+	4810	LOC100690058	GO:0016020;GO:0046872	K19917	-	double C2-like domain-containing protein beta [Oreochromis niloticus]	100690058	-	GO:0016020//membrane;	GO:0046872//metal ion binding;	-
LOC100690062	614	2.86125213380062	708	3.20306579796078	571	3.42977458361019	1118	3.19032524402644	NC_031986.2	24067428	24119616	-	11765	LOC100690062	-	K16578	-	CLIP-associating protein 1 isoform X1 [Oreochromis niloticus]	100690062	-	-	-	-
LOC100690064	0	0	4	0.0643604429477735	2	0.0427253762318743	3	0.0304467430525428	NC_031980.2	9194017	9232784	+	3308	LOC100690064	-	K08553	-	LOW QUALITY PROTEIN: steroid hormone receptor ERR2 [Oreochromis niloticus]	100690064	-	-	-	-
LOC100690065	91	1.02740672515983	50	0.548044546105938	71	1.0332396689485	177	1.22371328975512	NC_031981.2	35603831	35640755	-	4856	LOC100690065	GO:0005515;GO:0007165;GO:0016020;GO:0016021;GO:0017154;GO:0043087;GO:0071526	K06572	-	plexin-C1 isoform X1 [Oreochromis niloticus]	100690065	GO:0007165//signal transduction;GO:0043087//regulation of GTPase activity;GO:0071526//semaphorin-plexin signaling pathway;	GO:0016020//membrane;GO:0016021//integral component of membrane;	GO:0005515//protein binding;GO:0017154//semaphorin receptor activity;	-
LOC100690066	12	0.435985149094544	18	0.634903614128931	11	0.515139493149583	3	0.0667447488520951	NC_031966.2	31897359	31902788	-	1509	LOC100690066	GO:0005886;GO:0016021;GO:0042802	-	-	platelet-derived growth factor receptor-like protein isoform X1 [Oreochromis niloticus]	100690066	-	GO:0005886//plasma membrane;GO:0016021//integral component of membrane;	GO:0042802//identical protein binding;	-
LOC100690068	0	0	0	0	0	0	0	0	NC_031978.2	30838715	30844385	-	1371	LOC100690068	-	-	-	DELTA-sagatoxin-Srs1a [Oreochromis niloticus]	100690068	-	-	-	-
LOC100690069	0	0	0	0	0	0	0	0	NC_031975.2	33308974	33312597	+	1333	LOC100690069	GO:0005525	-	-	GTPase IMAP family member 7 isoform X1 [Oreochromis niloticus]	100690069	-	-	GO:0005525//GTP binding;	-
LOC100690070	264	3.24962617414474	292	3.489451550247	264	4.18866005476095	468	3.52761132886812	NC_031984.2	6828253	6834938	-	4454	LOC100690070	GO:0006351;GO:0006357;GO:0016538	K15188	-	cyclin-T1 isoform X1 [Oreochromis niloticus]	100690070	GO:0006351//transcription, DNA-templated;GO:0006357//regulation of transcription by RNA polymerase II;	-	GO:0016538//cyclin-dependent protein serine/threonine kinase regulator activity;	-
LOC100690071	35	0.374927635297453	50	0.51998911994733	28	0.386615401338523	7	0.0459179876334949	NC_031974.2	3611088	3634375	-	5118	LOC100690071	-	K04667	-	LOW QUALITY PROTEIN: inhibin beta A chain [Oreochromis niloticus]	100690071	-	-	-	ko04350(TGF-beta signaling pathway);ko04060(Cytokine-cytokine receptor interaction)
LOC100690073	0	0	0	0	0	0	0	0	NC_031976.2	38418505	38432568	+	2342	LOC100690073	-	K22654	-	immunoglobulin superfamily DCC subclass member 3 [Oreochromis niloticus]	100690073	-	-	-	-
LOC100690074	1	0.0567547955472453	1	0.0550994682378972	0	0	0	0	NC_031979.2	39174742	39175707	-	966	LOC100690074	-	K04257	-	olfactory receptor 4D1-like [Oreochromis niloticus]	100690074	-	-	-	-
LOC100690076	254	5.04184781124341	298	5.74271315087147	206	5.27065933788165	551	6.69750448175406	NC_031972.2	22270	28862	-	2762	LOC100690076	-	-	-	uncharacterized protein LOC100690076 [Oreochromis niloticus]	100690076	-	-	-	-
LOC100690077	789	8.94479519053477	863	9.49836900170987	641	9.36684078500834	1280	8.88605026901012	NC_031981.2	21598811	21615197	-	4836	LOC100690077	-	K12605	-	CCR4-NOT transcription complex subunit 2 isoform X1 [Oreochromis niloticus]	100690077	-	-	-	ko03018(RNA degradation)
LOC100690079	0	0	0	0	1	0.052776528967528	0	0	NC_031965.2	38326701	38335196	+	1339	LOC100690079	-	K00355	[EC:1.6.5.2]	NAD(P)H dehydrogenase [quinone] 1 [Oreochromis niloticus]	100690079	-	-	-	ko00130(Ubiquinone and other terpenoid-quinone biosynthesis)
LOC100690081	0	0	0	0	0	0	0	0	NC_031979.2	24961210	24965685	-	2448	LOC100690081	-	K04613	-	extracellular calcium-sensing receptor-like [Oreochromis niloticus]	100690081	-	-	-	-
LOC100690084	0	0	0	0	0	0	0	0	NC_031970.2	18441731	18447648	-	2577	LOC100690084	GO:0004930;GO:0007186;GO:0016021	K04626	-	taste receptor type 1 member 3-like [Oreochromis niloticus]	100690084	GO:0007186//G protein-coupled receptor signaling pathway;	GO:0016021//integral component of membrane;	GO:0004930//G protein-coupled receptor activity;	-
LOC100690085	678	5.01638864157587	721	5.17894847977599	604	5.76023407039974	1169	5.29640749504371	NC_031967.2	53404095	53434917	-	7410	LOC100690085	-	K21596	-	LOW QUALITY PROTEIN: calmodulin-binding transcription activator 2 [Oreochromis niloticus]	100690085	-	-	-	-
LOC100690088	2	0.0514065939977862	0	0	1	0.033130694930858	1	0.0157396196308504	NW_020328528.1	8149	27271	-	2133	LOC100690088	-	-	-	alpha-2-macroglobulin-like [Oreochromis niloticus]	100690088	-	-	-	-
LOC100690091	39	0.823644132298505	28	0.574087217603484	38	1.03442809974028	48	0.620757017058931	NC_031986.2	43094182	43100778	-	2596	LOC100690091	GO:0004497;GO:0005506;GO:0016491;GO:0016705;GO:0016712;GO:0020037;GO:0046872;GO:0055114	-	-	cytochrome P450 2J6 isoform X1 [Oreochromis niloticus]	100690091	GO:0055114//obsolete oxidation-reduction process;	-	GO:0004497//monooxygenase activity;GO:0005506//iron ion binding;GO:0016491//oxidoreductase activity;GO:0016705//oxidoreductase activity, acting on paired donors, with incorporation or reduction of molecular oxygen;GO:0016712//oxidoreductase activity, acting on paired donors, with incorporation or reduction of molecular oxygen, reduced flavin or flavoprotein as one donor, and incorporation of one …	-
LOC100690092	4	0.0134161586929252	2	0.00651242950175073	5	0.0216162279112688	8	0.0164309843007972	NC_031972.2	50971256	51064128	+	16346	LOC100690092	-	K19907	-	rabphilin-3A isoform X1 [Oreochromis niloticus]	100690092	-	-	-	-
LOC100690095	7	0.0479240668694397	1	0.00664661417555054	2	0.0176492937781019	10	0.0419238370037511	NC_031973.2	15599024	15619865	-	8008	LOC100690095	-	K04997	-	G protein-activated inward rectifier potassium channel 1 [Oreochromis niloticus]	100690095	-	-	-	-
LOC100690097	4382	132.511710209066	4188	122.951378653603	3373	131.474018712523	6908	127.920342366435	NC_031969.2	29817670	29823043	+	1813	LOC100690097	-	K20371	-	nucleobindin-2 [Oreochromis niloticus]	100690097	-	-	-	-
LOC100690099	19196	133.913124245308	16072	108.849683076705	12801	115.106012603708	25587	109.304280201796	NC_031969.2	8983042	9043829	-	7859	LOC100690099	GO:0000166;GO:0003774;GO:0003779;GO:0005515;GO:0005524;GO:0016459;GO:0051015	K10352	-	myosin-10 isoform X1 [Oreochromis niloticus]	100690099	-	GO:0016459//myosin complex;	GO:0000166//nucleotide binding;GO:0003774//cytoskeletal motor activity;GO:0003779//actin binding;GO:0005515//protein binding;GO:0005524//ATP binding;GO:0051015//actin filament binding;	ko04810(Regulation of actin cytoskeleton);ko04530(Tight junction);ko04270(Vascular smooth muscle contraction)
LOC100690101	10	0.80036689779035	8	0.621618526339372	13	1.34114020399673	7	0.343077752858725	NC_031985.2	19798747	19800882	+	685	LOC100690101	-	K08758	-	type-4 ice-structuring protein [Oreochromis niloticus]	100690101	-	-	-	ko03320(PPAR signaling pathway)
LOC100690103	0	0	1	0.0340974287750216	1	0.0452708342649071	1	0.0215071163821934	NC_031986.2	32336256	32340175	-	1561	LOC100690103	GO:0000256;GO:0004038;GO:0008270;GO:0016787;GO:0016810;GO:0050897	K01466	[EC:3.5.2.5]	allantoinase, mitochondrial [Oreochromis niloticus]	100690103	GO:0000256//allantoin catabolic process;	-	GO:0004038//allantoinase activity;GO:0008270//zinc ion binding;GO:0016787//hydrolase activity;GO:0016810//hydrolase activity, acting on carbon-nitrogen (but not peptide) bonds;GO:0050897//cobalt ion binding;	ko00230(Purine metabolism)
LOC100690104	508	7.48888607402759	438	6.26862753621947	403	7.657733861756	805	7.26699381055286	NC_031972.2	26668477	26681368	-	3719	LOC100690104	GO:0005085;GO:0007264;GO:0050790	-	-	ras-GEF domain-containing family member 1B-B isoform X1 [Oreochromis niloticus]	100690104	GO:0007264//small GTPase mediated signal transduction;GO:0050790//regulation of catalytic activity;	-	GO:0005085//guanyl-nucleotide exchange factor activity;	-
LOC100690106	0	0	0	0	0	0	0	0	NC_031983.2	23133026	23137655	-	1694	LOC100690106	-	K04933	-	potassium voltage-gated channel subfamily S member 3 [Oreochromis niloticus]	100690106	-	-	-	-
LOC100690111	31	1.11301840697957	35	1.21998233210433	23	1.06441307309297	89	1.95675322322315	NC_031986.2	17636942	17647075	+	1527	LOC100690111	GO:0005929;GO:0016020;GO:0016021;GO:0030030;GO:0042995;GO:0060027	K22765	-	transmembrane protein 237B isoform X1 [Oreochromis niloticus]	100690111	GO:0030030//cell projection organization;GO:0060027//convergent extension involved in gastrulation;	GO:0005929//cilium;GO:0016020//membrane;GO:0016021//integral component of membrane;GO:0042995//cell projection;	-	-
LOC100690112	1262	17.6323438362086	1362	18.4744978503709	1046	18.8375356301595	2199	18.8140077653048	NC_031975.2	20397772	20410710	-	3924	LOC100690112	-	K09489	-	heat shock 70 kDa protein 4 isoform X1 [Oreochromis niloticus]	100690112	-	-	-	ko04530(Tight junction)
LOC100690113	0	0	0	0	0	0	11	0.0549469863708737	NC_031985.2	13304479	13311874	-	6721	LOC100690113	-	K11716	-	cyclin-dependent kinase 5 activator 1 [Oreochromis niloticus]	100690113	-	-	-	-
LOC100690116	0	0	0	0	0	0	0	0	NC_031971.2	37349586	37364128	-	2173	LOC100690116	GO:0005634;GO:0005737;GO:0016020;GO:0016021;GO:0022857;GO:0055085	K08230	-	solute carrier family 43 member 3 isoform X1 [Oreochromis niloticus]	100690116	GO:0055085//transmembrane transport;	GO:0005634//nucleus;GO:0005737//cytoplasm;GO:0016020//membrane;GO:0016021//integral component of membrane;	GO:0022857//transmembrane transporter activity;	-
LOC100690117	1145	10.3247988011417	1328	11.6256978009951	1079	12.5412049832622	2265	12.5069010926723	NC_031970.2	15313570	15392391	-	6080	LOC100690117	GO:0003779;GO:0007009	K20128	-	MTSS1-like protein isoform X1 [Oreochromis niloticus]	100690117	GO:0007009//plasma membrane organization;	-	GO:0003779//actin binding;	-
LOC100690118	0	0	0	0	0	0	0	0	NC_031977.2	6410375	6414192	+	871	LOC100690118	GO:0005509	K10351	-	myosin regulatory light chain 2, ventricular/cardiac muscle isoform [Oreochromis niloticus]	100690118	-	-	GO:0005509//calcium ion binding;	ko05132(Salmonella infection);ko04810(Regulation of actin cytoskeleton);ko04530(Tight junction);ko04510(Focal adhesion);ko04371(Apelin signaling pathway);ko04261(Adrenergic signaling in cardiomyocytes);ko04260(Cardiac muscle contraction)
LOC100690120	4	0.0266464799507358	0	0	0	0	5	0.0203964815750935	NC_031973.2	337354	915379	+	8230	LOC100690120	-	-	-	glutamate receptor ionotropic, delta-1 isoform X1 [Oreochromis niloticus]	100690120	-	-	-	-
LOC100690121	2895	126.8735080604	3393	144.361399581395	2404	135.799619967385	6111	163.998570422288	NC_031987.2	31388747	31396144	+	1251	LOC100690121	-	-	-	regulator of cell cycle RGCC [Oreochromis niloticus]	100690121	-	-	-	-
LOC100690123	278	2.29159326937628	290	2.3207886080536	203	2.15690238676388	486	2.45320821152992	NC_031975.2	12337470	12348218	+	6651	LOC100690123	GO:0008168	K15190	[EC:2.1.1.-]	7SK snRNA methylphosphate capping enzyme [Oreochromis niloticus]	100690123	-	-	GO:0008168//methyltransferase activity;	-
LOC100690126	13	0.115533590935696	19	0.163931859302701	5	0.0572765215492949	8	0.0435371809662556	NC_031976.2	21840746	21858327	+	6169	LOC100690126	GO:0005242;GO:0006813;GO:0016021	K05007	-	inward rectifier potassium channel 2 [Oreochromis niloticus]	100690126	GO:0006813//potassium ion transport;	GO:0016021//integral component of membrane;	GO:0005242//inward rectifier potassium channel activity;	-
LOC100690129	0	0	0	0	0	0	0	0	NC_031977.2	17820221	17821102	-	882	LOC100690129	GO:0005198;GO:0005923;GO:0016021	K06087	-	putative claudin-24 [Oreochromis niloticus]	100690129	-	GO:0005923//bicellular tight junction;GO:0016021//integral component of membrane;	GO:0005198//structural molecule activity;	ko04530(Tight junction);ko04514(Cell adhesion molecules)
LOC100690133	17	0.139881022433868	22	0.175742743357615	14	0.148483987997191	41	0.206585165177361	NC_031975.2	25874451	26029804	-	6663	LOC100690133	GO:0004970;GO:0005216;GO:0005886;GO:0006811;GO:0015276;GO:0016020;GO:0016021;GO:0030054;GO:0034220;GO:0035235;GO:0038023;GO:0045202;GO:0045211	K05200	-	glutamate receptor 4 isoform X1 [Oreochromis niloticus]	100690133	GO:0006811//ion transport;GO:0034220//ion transmembrane transport;GO:0035235//ionotropic glutamate receptor signaling pathway;	GO:0005886//plasma membrane;GO:0016020//membrane;GO:0016021//integral component of membrane;GO:0030054//cell junction;GO:0045202//synapse;GO:0045211//postsynaptic membrane;	GO:0004970//ionotropic glutamate receptor activity;GO:0005216//ion channel activity;GO:0015276//ligand-gated ion channel activity;GO:0038023//signaling receptor activity;	ko04080(Neuroactive ligand-receptor interaction)
LOC100690134	0	0	0	0	0	0	0	0	NC_031975.2	34677458	34680457	-	2241	LOC100690134	GO:0000166;GO:0005525	-	-	GTPase IMAP family member 7 isoform X1 [Oreochromis niloticus]	100690134	-	-	GO:0000166//nucleotide binding;GO:0005525//GTP binding;	-
LOC100690135	395	8.5766048859257	371	7.82054575204239	344	9.62760937303243	672	8.93496753583754	NC_031976.2	19026393	19030977	+	2525	LOC100690135	-	K24526	-	RNA-binding protein 12B-A [Oreochromis niloticus]	100690135	-	-	-	-
LOC100690136	73	0.951779945874113	96	1.21514965196424	45	0.756254400223163	180	1.43711523449909	NC_031971.2	39024373	39060594	-	4205	LOC100690136	-	K09220	-	zinc finger protein Aiolos [Oreochromis niloticus]	100690136	-	-	-	-
LOC100690138	233	1.80605907990709	213	1.60287804124039	171	1.70849555509203	353	1.67554515218849	NC_031972.2	11350879	11398103	-	7073	LOC100690138	-	K10421	-	CAP-Gly domain-containing linker protein 1 isoform X1 [Oreochromis niloticus]	100690138	-	-	-	ko04150(mTOR signaling pathway)
LOC100690139	0	0	0	0	0	0	0	0	NC_031979.2	29542383	29543318	-	807	LOC100690139	-	K04257	-	olfactory receptor 52N5-like [Oreochromis niloticus]	100690139	-	-	-	-
LOC100690140	105	3.77237150219993	131	4.56921186607663	83	3.84365996059251	238	5.23609493058959	NC_031980.2	28910008	28911533	-	1526	LOC100690140	-	K25208	-	ankyrin repeat domain-containing protein 9 [Oreochromis niloticus]	100690140	-	-	-	-
LOC100690141	3942	62.6800093705437	3567	55.0630655149721	2679	54.9068915192187	5762	56.1036459314221	NC_031982.2	6377868	6398229	-	3448	LOC100690141	GO:0003810;GO:0018149;GO:0018215;GO:0046872	K05619	[EC:2.3.2.13]	protein-glutamine gamma-glutamyltransferase K [Oreochromis niloticus]	100690141	GO:0018149//peptide cross-linking;GO:0018215//protein phosphopantetheinylation;	-	GO:0003810//protein-glutamine gamma-glutamyltransferase activity;GO:0046872//metal ion binding;	-
LOC100690142	21	0.657525860920285	39	1.18550392141322	35	1.41254827530737	59	1.13123010375992	NC_031974.2	5626112	5638471	+	1751	LOC100690142	GO:0005886;GO:0016020	K17286	-	erythrocyte band 7 integral membrane protein isoform X1 [Oreochromis niloticus]	100690142	-	GO:0005886//plasma membrane;GO:0016020//membrane;	-	-
LOC100690145	3	0.0413462537697126	0	0	0	0	2	0.0168791396041246	NC_031975.2	10503951	10508231	+	3978	LOC100690145	GO:0005267;GO:0016020;GO:0016021;GO:0071805	K04922	-	potassium channel subfamily K member 13 [Oreochromis niloticus]	100690145	GO:0071805//potassium ion transmembrane transport;	GO:0016020//membrane;GO:0016021//integral component of membrane;	GO:0005267//potassium channel activity;	-
LOC100690146	736	29.1134902734475	836	32.1046234932814	667	34.0082280777604	1157	28.0256192165964	NC_031971.2	10765946	10774773	-	1386	LOC100690146	-	-	-	uncharacterized protein LOC100690146 [Oreochromis niloticus]	100690146	-	-	-	-
LOC100690147	0	0	0	0	0	0	0	0	NC_031967.2	56603427	56605414	+	750	LOC100690147	GO:0003796;GO:0042742	K13915	[EC:3.2.1.17]	lysozyme C [Oreochromis niloticus]	100690147	GO:0042742//defense response to bacterium;	-	GO:0003796//lysozyme activity;	-
LOC100690148	2	0.0627648912405712	7	0.213269950901351	3	0.121352785840046	15	0.288259376124246	NC_031967.2	9119688	9124736	-	1747	LOC100690148	-	-	-	PC-esterase domain-containing protein 1A [Oreochromis niloticus]	100690148	-	-	-	-
LOC100690149	1	0.0401649322334351	0	0	0	0	0	0	NC_031974.2	24958521	24961187	-	1365	LOC100690149	-	-	-	sialic acid-binding Ig-like lectin 12 precursor [Oreochromis niloticus]	100690149	-	-	-	-
LOC100690150	2732	34.7442036618607	2702	33.3604465856458	2214	36.2928433877452	4159	32.3888841265042	NC_031975.2	1389659	1441429	+	4311	LOC100690150	GO:0016020;GO:0016021	K21248	-	vacuole membrane protein 1 isoform X1 [Oreochromis niloticus]	100690150	-	GO:0016020//membrane;GO:0016021//integral component of membrane;	-	ko04140(Autophagy - animal)
LOC100690152	317	6.2337040896946	162	3.09276398259864	170	4.30901050533659	270	3.25129280545303	NC_031987.2	6904246	6915158	-	2788	LOC100690152	GO:0000250;GO:0005811;GO:0016104;GO:0016853;GO:0016866;GO:0042300	K01852	[EC:5.4.99.7]	lanosterol synthase isoform X1 [Oreochromis niloticus]	100690152	GO:0016104//triterpenoid biosynthetic process;	GO:0005811//lipid droplet;	GO:0000250//lanosterol synthase activity;GO:0016853//isomerase activity;GO:0016866//intramolecular transferase activity;GO:0042300//beta-amyrin synthase activity;	ko00100(Steroid biosynthesis)
LOC100690154	0	0	0	0	0	0	0	0	NC_031973.2	16341543	16343361	-	1503	LOC100690154	-	-	-	zinc finger and SCAN domain-containing protein 21 [Oreochromis niloticus]	100690154	-	-	-	-
LOC100690157	0	0	1	0.0108249107825521	0	0	0	0	NC_031982.2	12142789	12152835	-	4917	LOC100690157	-	K17551	-	neurabin-1 isoform X1 [Oreochromis niloticus]	100690157	-	-	-	-
LOC100690158	77	1.13818689738345	57	0.817979757378025	69	1.31466063301129	101	0.914217707180639	NC_031967.2	15284227	15292641	+	3709	LOC100690158	GO:0016020;GO:0016021	-	-	claudin domain-containing protein 1 isoform X1 [Oreochromis niloticus]	100690158	-	GO:0016020//membrane;GO:0016021//integral component of membrane;	-	-
LOC100690161	988	6.41943954831184	995	6.27636357978427	841	7.04332738727238	1632	6.49330378687953	NC_031973.2	25279494	25317072	+	8438	LOC100690161	GO:0005078;GO:0005515;GO:0005737;GO:0043410	K20317	-	C-Jun-amino-terminal kinase-interacting protein 4 isoform X1 [Oreochromis niloticus]	100690161	GO:0043410//positive regulation of MAPK cascade;	GO:0005737//cytoplasm;	GO:0005078//MAP-kinase scaffold activity;GO:0005515//protein binding;	-
LOC100690163	0	0	0	0	1	0.0192607719508095	3	0.0274510291681144	NC_031973.2	19980754	20026005	+	3669	LOC100690163	GO:0005515	K24048	-	MAGUK p55 subfamily member 2 isoform X1 [Oreochromis niloticus]	100690163	-	-	GO:0005515//protein binding;	-
LOC100690169	102	1.75523023065323	108	1.80427411246809	93	2.06280691234757	153	1.61224391930583	NC_031972.2	4906457	4916895	-	3186	LOC100690169	-	K08341	-	gamma-aminobutyric acid receptor-associated protein-like 2 [Oreochromis niloticus]	100690169	-	-	-	ko04621(NOD-like receptor signaling pathway);ko04140(Autophagy - animal);ko04137(Mitophagy - animal);ko04136(Autophagy - other);ko04068(FoxO signaling pathway)
LOC100690170	19	0.47392061759515	13	0.314803968212699	7	0.225056599641784	22	0.336031569971467	NC_031969.2	26318397	26323550	+	2198	LOC100690170	-	K00907	[EC:2.7.11.18]	myosin light chain kinase, smooth muscle, partial [Oreochromis niloticus]	100690170	-	-	-	ko04810(Regulation of actin cytoskeleton);ko04510(Focal adhesion);ko04371(Apelin signaling pathway);ko04270(Vascular smooth muscle contraction);ko04020(Calcium signaling pathway)
LOC100690173	0	0	0	0	0	0	0	0	NC_031977.2	37780812	37855510	+	4269	LOC100690173	GO:0004970;GO:0005216;GO:0005886;GO:0006811;GO:0015276;GO:0016020;GO:0016021;GO:0030054;GO:0034220;GO:0035235;GO:0038023;GO:0045202;GO:0045211	K05208	-	glutamate receptor ionotropic, NMDA 1 isoform X1 [Oreochromis niloticus]	100690173	GO:0006811//ion transport;GO:0034220//ion transmembrane transport;GO:0035235//ionotropic glutamate receptor signaling pathway;	GO:0005886//plasma membrane;GO:0016020//membrane;GO:0016021//integral component of membrane;GO:0030054//cell junction;GO:0045202//synapse;GO:0045211//postsynaptic membrane;	GO:0004970//ionotropic glutamate receptor activity;GO:0005216//ion channel activity;GO:0015276//ligand-gated ion channel activity;GO:0038023//signaling receptor activity;	ko04080(Neuroactive ligand-receptor interaction);ko04020(Calcium signaling pathway)
LOC100690174	1132	38.3572620447833	1238	40.7255221640588	1103	48.1746309228273	2279	47.2879945394711	NC_031986.2	41755352	41757829	+	1618	LOC100690174	-	K02978	-	40S ribosomal protein S27 [Oreochromis niloticus]	100690174	-	-	-	ko03010(Ribosome)
LOC100690176	346	6.44563229511692	308	5.57038212228511	259	6.21914815578243	574	6.54797056679395	NC_031972.2	53643905	53648440	-	2943	LOC100690176	-	-	-	lysM and putative peptidoglycan-binding domain-containing protein 4 [Oreochromis niloticus]	100690176	-	-	-	-
LOC100690178	41	1.26495803739122	42	1.25801667155203	28	1.11350457177859	78	1.47364292428987	NC_031970.2	24732135	24734741	+	1777	LOC100690178	GO:0003677;GO:0046872	-	-	uncharacterized protein LOC100690178 [Oreochromis niloticus]	100690178	-	-	GO:0003677//DNA binding;GO:0046872//metal ion binding;	-
LOC100690180	207	2.63313281373974	258	3.18615551507996	218	3.57437920154974	507	3.94926046334342	NC_031969.2	24487663	24492268	-	4310	LOC100690180	-	K00669	[EC:2.3.1.87]	serotonin N-acetyltransferase [Oreochromis niloticus]	100690180	-	-	-	ko00380(Tryptophan metabolism)
LOC100690185	0	0	0	0	0	0	0	0	NC_031987.2	901428	902390	+	963	LOC100690185	-	K04257	-	olfactory receptor 10J5-like [Oreochromis niloticus]	100690185	-	-	-	-
LOC100690186	203	2.78725316734879	250	3.33246220371955	175	3.09713502387077	513	4.31323522390327	NC_031974.2	22339649	22352355	-	3993	LOC100690186	GO:0005515;GO:0016020;GO:0016021	K05147	-	tumor necrosis factor receptor superfamily member 11A isoform X1 [Oreochromis niloticus]	100690186	-	GO:0016020//membrane;GO:0016021//integral component of membrane;	GO:0005515//protein binding;	ko04060(Cytokine-cytokine receptor interaction)
LOC100690188	90	0.721172453212147	82	0.637903986854767	67	0.692011216495738	107	0.525032026888134	NC_031985.2	31277788	31305497	-	6842	LOC100690188	GO:0005509	K23848	-	hippocalcin-like protein 4 [Oreochromis niloticus]	100690188	-	-	GO:0005509//calcium ion binding;	-
LOC100690189	0	0	0	0	0	0	0	0	NC_031977.2	32487213	32490736	+	798	LOC100690189	-	K01352	[EC:3.4.21.78]	granzyme K-like [Oreochromis niloticus]	100690189	-	-	-	ko04080(Neuroactive ligand-receptor interaction)
LOC100690194	159	1.82712137230845	123	1.37220889060794	87	1.28863889939515	248	1.74512826468366	NC_031965.2	18443812	18455668	+	4771	LOC100690194	GO:0016021	-	-	transmembrane protein 178B [Oreochromis niloticus]	100690194	-	GO:0016021//integral component of membrane;	-	-
LOC100690196	1910	18.9565537784939	1972	19.0010576065747	1530	19.5730795799974	2515	15.2851395386674	NC_031975.2	12956317	12972436	-	5524	LOC100690196	-	K23794	-	pleckstrin homology-like domain family B member 2 isoform X1 [Oreochromis niloticus]	100690196	-	-	-	-
LOC100690197	442	5.03589122285919	444	4.91113514653098	308	4.52320737002414	589	4.10936544226178	NC_031975.2	12283268	12337327	-	4812	LOC100690197	-	K05733	[EC:2.7.11.1]	serine/threonine-protein kinase PAK 3 isoform X1 [Oreochromis niloticus]	100690197	-	-	-	ko05132(Salmonella infection);ko04810(Regulation of actin cytoskeleton);ko04510(Focal adhesion);ko04012(ErbB signaling pathway)
LOC100690198	1150	15.4607411411071	1143	14.9184444976104	885	15.3361889343931	1753	14.4317761164969	NC_031975.2	18524619	18535597	+	4078	LOC100690198	GO:0005794;GO:0016020;GO:0016192	K24721	-	clathrin interactor 1 [Oreochromis niloticus]	100690198	GO:0016192//vesicle-mediated transport;	GO:0005794//Golgi apparatus;GO:0016020//membrane;	-	-
LOC100690199	2	0.0407470327005864	1	0.0197792962905272	0	0	4	0.0499035431774119	NC_031972.2	62108063	62114605	-	2691	LOC100690199	-	K00710	[EC:2.4.1.41]	probable polypeptide N-acetylgalactosaminyltransferase 8 [Oreochromis niloticus]	100690199	-	-	-	ko00514(Other types of O-glycan biosynthesis);ko00512(Mucin type O-glycan biosynthesis)
LOC100690200	6	0.192481448210552	10	0.31144579472094	6	0.24810218474261	12	0.235735110632678	NC_031967.2	24077059	24080441	-	1709	LOC100690200	GO:0003824;GO:0004731;GO:0006139;GO:0009116;GO:0016740;GO:0016757;GO:0047975	K03783	[EC:2.4.2.1]	purine nucleoside phosphorylase [Oreochromis niloticus]	100690200	GO:0006139//nucleobase-containing compound metabolic process;GO:0009116//nucleoside metabolic process;	-	GO:0003824//catalytic activity;GO:0004731//purine-nucleoside phosphorylase activity;GO:0016740//transferase activity;GO:0016757//glycosyltransferase activity;GO:0047975//guanosine phosphorylase activity;	ko00760(Nicotinate and nicotinamide metabolism);ko00240(Pyrimidine metabolism);ko00230(Purine metabolism)
LOC100690202	13	1.1050026705152	4	0.330084256234473	8	0.876499501240558	3	0.156151668244669	NC_031983.2	8400478	8401709	-	645	LOC100690202	-	-	-	interferon alpha-inducible protein 27-like protein 2A [Oreochromis niloticus]	100690202	-	-	-	-
LOC100690206	0	0	0	0	0	0	1	0.0132331922241245	NC_031984.2	31041925	31046689	+	2537	LOC100690206	-	K08858	[EC:2.7.11.1]	serine/threonine-protein kinase SBK1-like [Oreochromis niloticus]	100690206	-	-	-	-
LOC100690207	3	0.080467415604656	2	0.0520803192933549	0	0	0	0	NC_031979.2	8330533	8343397	+	2044	LOC100690207	-	K09649	[EC:3.4.-.-]	thymus-specific serine protease [Oreochromis niloticus]	100690207	-	-	-	-
LOC100690208	1061	35.0418467355759	966	30.9737345680742	828	35.2487442494377	1125	22.7525209377586	NC_031976.2	26020497	26030731	-	1660	LOC100690208	-	-	-	uncharacterized protein LOC100690208 [Oreochromis niloticus]	100690208	-	-	-	-
LOC100690211	0	0	0	0	0	0	0	0	NC_031978.2	17055155	17063471	+	3466	LOC100690211	GO:0007626;GO:0016740;GO:0016746	K00623	[EC:2.3.1.6]	choline O-acetyltransferase [Oreochromis niloticus]	100690211	GO:0007626//locomotory behavior;	-	GO:0016740//transferase activity;GO:0016746//acyltransferase activity;	ko00564(Glycerophospholipid metabolism)
LOC100690212	0	0	0	0	0	0	0	0	NC_031976.2	8045386	8049659	-	2069	LOC100690212	GO:0032287;GO:0042127;GO:0045576;GO:0045580;GO:0048538	K18266	-	protein NDRG1 [Oreochromis niloticus]	100690212	GO:0032287//peripheral nervous system myelin maintenance;GO:0042127//regulation of cell population proliferation;GO:0045576//mast cell activation;GO:0045580//regulation of T cell differentiation;GO:0048538//thymus development;	-	-	-
LOC100690214	240	2.61072059517328	282	2.97812625825834	219	3.07068296249343	440	2.93094202697335	NC_031971.2	17126535	17150007	+	5040	LOC100690214	GO:0004252;GO:0005615;GO:0006508;GO:0008233;GO:0008236;GO:0016020;GO:0016021;GO:0016787	-	-	ovochymase-2 [Oreochromis niloticus]	100690214	GO:0006508//proteolysis;	GO:0005615//extracellular space;GO:0016020//membrane;GO:0016021//integral component of membrane;	GO:0004252//serine-type endopeptidase activity;GO:0008233//peptidase activity;GO:0008236//serine-type peptidase activity;GO:0016787//hydrolase activity;	-
LOC100690221	0	0	0	0	0	0	0	0	NC_031971.2	33613213	33618870	+	2448	LOC100690221	-	-	-	germ cell-specific gene 1-like protein [Oreochromis niloticus]	100690221	-	-	-	-
LOC100690222	550	6.17021135139174	569	6.19718500405835	438	6.33363704971021	866	5.94922838356352	NC_031972.2	22572183	22588073	+	4887	LOC100690222	GO:0005768;GO:0015031;GO:0016020;GO:0031267	K12484	-	trichohyalin [Oreochromis niloticus]	100690222	GO:0015031//protein transport;	GO:0005768//endosome;GO:0016020//membrane;	GO:0031267//small GTPase binding;	ko04144(Endocytosis)
LOC100690223	13	0.27830016496771	5	0.103916607414699	9	0.248344377425881	9	0.11798261540548	NC_031967.2	27081775	27092848	+	2561	LOC100690223	GO:0004930;GO:0004974;GO:0007186;GO:0009986;GO:0016021	-	-	leukotriene B4 receptor 1 isoform X1 [Oreochromis niloticus]	100690223	GO:0007186//G protein-coupled receptor signaling pathway;	GO:0009986//cell surface;GO:0016021//integral component of membrane;	GO:0004930//G protein-coupled receptor activity;GO:0004974//leukotriene receptor activity;	-
LOC100690225	0	0	0	0	0	0	0	0	NC_031966.2	26122460	26124934	-	2020	LOC100690225	-	-	-	uncharacterized protein LOC100690225 isoform X1 [Oreochromis niloticus]	100690225	-	-	-	-
LOC100690226	0	0	0	0	0	0	0	0	NC_031977.2	27091570	27106983	-	2628	LOC100690226	-	K01352	[EC:3.4.21.78]	granzyme K isoform X1 [Oreochromis niloticus]	100690226	-	-	-	ko04080(Neuroactive ligand-receptor interaction)
LOC100690228	0	0	0	0	0	0	0	0	NC_031987.2	17889670	17893420	-	3196	LOC100690228	GO:0005509;GO:0005886;GO:0007155;GO:0007156;GO:0016020;GO:0016021	K16499	-	protocadherin-8 isoform X1 [Oreochromis niloticus]	100690228	GO:0007155//cell adhesion;GO:0007156//homophilic cell adhesion via plasma membrane adhesion molecules;	GO:0005886//plasma membrane;GO:0016020//membrane;GO:0016021//integral component of membrane;	GO:0005509//calcium ion binding;	-
LOC100690229	0	0	0	0	0	0	0	0	NC_031967.2	47092303	47093821	-	804	LOC100690229	-	-	-	ladderlectin [Oreochromis niloticus]	100690229	-	-	-	-
LOC100690235	336	11.0771163677346	248	7.93750415322703	227	9.64617216432173	392	7.91368767267631	NC_031982.2	7149411	7153738	+	1663	LOC100690235	-	-	-	crystallin J1A [Oreochromis niloticus]	100690235	-	-	-	-
LOC100690240	2	0.0140956761791076	0	0	0	0	0	0	NC_031982.2	16171118	16231306	-	7779	LOC100690240	-	K05011	-	chloride channel protein 2 isoform X1 [Oreochromis niloticus]	100690240	-	-	-	-
LOC100690242	931	14.6968610297244	1181	18.0996279704383	930	18.9234172840177	2569	24.8338703368613	NC_031982.2	20146720	20162954	-	3473	LOC100690242	GO:0003824;GO:0009058;GO:0030170	K00814	[EC:2.6.1.2]	alanine aminotransferase 2-like isoform X1 [Oreochromis niloticus]	100690242	GO:0009058//biosynthetic process;	-	GO:0003824//catalytic activity;GO:0030170//pyridoxal phosphate binding;	ko00250(Alanine, aspartate and glutamate metabolism);ko00220(Arginine biosynthesis)
LOC100690243	2	0.0266270677506746	4	0.0517009094879152	2	0.0343214047049636	0	0	NC_031971.2	9510232	9520306	-	4118	LOC100690243	-	-	-	neuronal pentraxin receptor [Oreochromis niloticus]	100690243	-	-	-	-
LOC100690244	6	0.166052900046357	0	0	2	0.0713455550605957	3	0.050841911164973	NC_031978.2	11850897	11857319	+	1981	LOC100690244	GO:0005515	K05139	-	interleukin-22 receptor subunit alpha-2 [Oreochromis niloticus]	100690244	-	-	GO:0005515//protein binding;	-
LOC100690245	2	0.0263772588398552	0	0	1	0.0169997046638249	2	0.0161523255581447	NC_031985.2	3984417	3998870	-	4157	LOC100690245	GO:0005515;GO:0008270	-	-	E3 ubiquitin-protein ligase TRIM21-like isoform X1 [Oreochromis niloticus]	100690245	-	-	GO:0005515//protein binding;GO:0008270//zinc ion binding;	-
LOC100690250	2680	89.9212699488081	2944	95.8981628639099	2273	98.3034555749896	4975	102.217703883846	NC_031984.2	10124198	10142513	+	1634	LOC100690250	GO:0000166;GO:0003428;GO:0003924;GO:0003925;GO:0004708;GO:0005525;GO:0007165;GO:0007507;GO:0016020;GO:0016787;GO:0032486;GO:0060026;GO:0060536	K04353	-	ras-related protein Rap-1A [Oreochromis niloticus]	100690250	GO:0003428//chondrocyte intercalation involved in growth plate cartilage morphogenesis;GO:0007165//signal transduction;GO:0007507//heart development;GO:0032486//Rap protein signal transduction;GO:0060026//convergent extension;GO:0060536//cartilage morphogenesis;	GO:0016020//membrane;	GO:0000166//nucleotide binding;GO:0003924//GTPase activity;GO:0003925//G protein activity;GO:0004708//MAP kinase kinase activity;GO:0005525//GTP binding;GO:0016787//hydrolase activity;	ko04530(Tight junction);ko04510(Focal adhesion);ko04010(MAPK signaling pathway)
LOC100690251	0	0	0	0	0	0	0	0	NC_031974.2	8269791	8271988	-	405	LOC100690251	-	-	-	eotaxin [Oreochromis niloticus]	100690251	-	-	-	-
LOC100690252	254	7.01187495199109	268	7.18257358165797	213	7.57917195228689	507	8.57065085448648	NC_031974.2	14903423	14944487	+	1986	LOC100690252	-	-	-	protein FAM49B [Oreochromis niloticus]	100690252	-	-	-	-
LOC100690255	0	0	0	0	1	0.0335236111420873	0	0	NC_031980.2	22356508	22361218	-	2108	LOC100690255	-	K17854	[EC:1.14.-.-]	cytochrome P450 2K1 isoform X1 [Oreochromis niloticus]	100690255	-	-	-	-
LOC100690258	10413	402.60515141631	9883	370.968555062696	7877	392.559973419461	17484	413.951685494926	NC_031972.2	52376824	52381343	-	1418	LOC100690258	-	K17092	-	annexin A2-A [Oreochromis niloticus]	100690258	-	-	-	ko05132(Salmonella infection)
LOC100690263	0	0	0	0	0	0	0	0	NC_031970.2	21823381	21828346	-	2365	LOC100690263	GO:0051301	K10152	-	G1/S-specific cyclin-D2 isoform X1 [Oreochromis niloticus]	100690263	GO:0051301//cell division;	-	-	ko04510(Focal adhesion);ko04310(Wnt signaling pathway);ko04218(Cellular senescence);ko04115(p53 signaling pathway);ko04110(Cell cycle)
LOC100690266	10	0.147102582502385	18	0.257061860402618	12	0.227532403394215	37	0.333293941745732	NC_031979.2	15113523	15117468	+	3727	LOC100690266	GO:0004875;GO:0004878;GO:0004930;GO:0006935;GO:0007186;GO:0016021	K04010	-	C5a anaphylatoxin chemotactic receptor 1-like [Oreochromis niloticus]	100690266	GO:0006935//chemotaxis;GO:0007186//G protein-coupled receptor signaling pathway;	GO:0016021//integral component of membrane;	GO:0004875//complement receptor activity;GO:0004878//complement component C5a receptor activity;GO:0004930//G protein-coupled receptor activity;	ko04080(Neuroactive ligand-receptor interaction)
LOC100690268	18	0.343851005217945	29	0.537824565580646	9	0.221606254560167	25	0.29244432641641	NC_031973.2	15776877	15801816	+	2870	LOC100690268	GO:0005515	K24049	-	MAGUK p55 subfamily member 3 isoform X1 [Oreochromis niloticus]	100690268	-	-	GO:0005515//protein binding;	-
LOC100690270	5	0.200677644577741	3	0.11689477229387	3	0.155200085550922	6	0.147463874110998	NC_031969.2	22630222	22632426	+	1366	LOC100690270	-	K06087	-	claudin-4 [Oreochromis niloticus]	100690270	-	-	-	ko04530(Tight junction);ko04514(Cell adhesion molecules)
LOC100690273	14	0.114559978355365	11	0.0873861118650591	6	0.0632845721977791	20	0.10021674230628	NC_031969.2	8709324	8798584	+	6700	LOC100690273	GO:0004843;GO:0006511;GO:0016579	K11856	[EC:3.4.19.12]	ubiquitin carboxyl-terminal hydrolase 43 [Oreochromis niloticus]	100690273	GO:0006511//ubiquitin-dependent protein catabolic process;GO:0016579//protein deubiquitination;	-	GO:0004843//thiol-dependent deubiquitinase;	-
LOC100690278	2	0.0436505831995533	0	0	8	0.225056599641784	18	0.240568055775028	NC_031972.2	46890135	46893391	-	2512	LOC100690278	GO:0003676;GO:0016787;GO:0046872	-	-	endonuclease domain-containing 1 protein [Oreochromis niloticus]	100690278	-	-	GO:0003676//nucleic acid binding;GO:0016787//hydrolase activity;GO:0046872//metal ion binding;	-
LOC100690280	267	3.82901134636061	293	4.07932076670624	194	3.5860705790685	476	4.18011031340817	NC_031966.2	22820098	22845041	+	3823	LOC100690280	GO:0008017;GO:0019900	K24783	-	janus kinase and microtubule-interacting protein 1 isoform X1 [Oreochromis niloticus]	100690280	-	-	GO:0008017//microtubule binding;GO:0019900//kinase binding;	-
LOC100690281	241	2.88364402709995	215	2.49751387130704	173	2.6681633796903	356	2.60843489468507	NC_031984.2	24676852	24685854	+	4582	LOC100690281	GO:0000981;GO:0046983	-	-	uncharacterized protein LOC100690281 isoform X1 [Oreochromis niloticus]	100690281	-	-	GO:0000981//DNA-binding transcription factor activity, RNA polymerase II-specific;GO:0046983//protein dimerization activity;	-
LOC100690282	1165	23.6385193785768	1507	29.6860518434262	1062	27.7754160508313	2605	32.3673743864297	NC_031981.2	10356383	10360765	-	2702	LOC100690282	GO:0005515;GO:0008270;GO:0046872	-	-	E3 ubiquitin-protein ligase TRIM39 [Oreochromis niloticus]	100690282	-	-	GO:0005515//protein binding;GO:0008270//zinc ion binding;GO:0046872//metal ion binding;	-
LOC100690283	0	0	0	0	1	0.0718899005976806	0	0	NC_031981.2	3184126	3194120	-	983	LOC100690283	-	-	-	cornifelin-like [Oreochromis niloticus]	100690283	-	-	-	-
LOC100690287	5	0.218950209659101	7	0.297589939476566	6	0.338663445467348	16	0.429042922333596	NC_031966.2	28952824	28959230	-	1252	LOC100690287	-	K00432	[EC:1.11.1.9]	glutathione peroxidase 3 isoform X1 [Oreochromis niloticus]	100690287	-	-	-	ko00590(Arachidonic acid metabolism);ko00480(Glutathione metabolism)
LOC100690288	21	0.9765290775839	34	1.53493378694274	12	0.719264857888245	58	1.65157871332572	NC_031966.2	27593581	27601295	+	1179	LOC100690288	-	-	-	proline-rich receptor-like protein kinase PERK13 [Oreochromis niloticus]	100690288	-	-	-	-
LOC100690289	0	0	0	0	0	0	0	0	NC_031977.2	20565268	20574029	-	4786	LOC100690289	GO:0004930;GO:0007165;GO:0007186;GO:0007601;GO:0007602;GO:0009881;GO:0016020;GO:0016021;GO:0018298;GO:0050896	K04255	-	melanopsin-A [Oreochromis niloticus]	100690289	GO:0007165//signal transduction;GO:0007186//G protein-coupled receptor signaling pathway;GO:0007601//visual perception;GO:0007602//phototransduction;GO:0018298//protein-chromophore linkage;GO:0050896//response to stimulus;	GO:0016020//membrane;GO:0016021//integral component of membrane;	GO:0004930//G protein-coupled receptor activity;GO:0009881//photoreceptor activity;	-
LOC100690290	824	6.37987702003651	727	5.46467515224501	565	5.6386515100196	1329	6.30108698289656	NC_031980.2	25097246	25143809	+	7081	LOC100690290	-	K16847	-	T-lymphoma invasion and metastasis-inducing protein 2 [Oreochromis niloticus]	100690290	-	-	-	-
LOC100690291	6	0.0660676430993842	1	0.0106901157497105	0	0	2	0.0134856833390656	NC_031985.2	12149052	12156554	-	4979	LOC100690291	GO:0004930;GO:0004997;GO:0007186;GO:0016021	K04282	-	thyrotropin-releasing hormone receptor [Oreochromis niloticus]	100690291	GO:0007186//G protein-coupled receptor signaling pathway;	GO:0016021//integral component of membrane;	GO:0004930//G protein-coupled receptor activity;GO:0004997//thyrotropin-releasing hormone receptor activity;	ko04080(Neuroactive ligand-receptor interaction);ko04020(Calcium signaling pathway)
LOC100690293	608	10.1225874762139	708	11.4436893753442	543	11.6527787282488	1141	11.6326591240331	NC_031967.2	21912125	21916715	+	3293	LOC100690293	GO:0005515	K12158	-	ubiquitin-NEDD8-like protein RUB2 [Oreochromis niloticus]	100690293	-	-	GO:0005515//protein binding;	-
LOC100690298	115	4.49706864289835	101	3.83440422118308	92	4.63725752528662	150	3.5919338808064	NC_031985.2	27877753	27888106	-	1402	LOC100690298	GO:0005515;GO:0006749	K00799	[EC:2.5.1.18]	glutathione S-transferase A-like isoform X1 [Oreochromis niloticus]	100690298	GO:0006749//glutathione metabolic process;	-	GO:0005515//protein binding;	ko00983(Drug metabolism - other enzymes);ko00982(Drug metabolism - cytochrome P450);ko00980(Metabolism of xenobiotics by cytochrome P450);ko00480(Glutathione metabolism)
LOC100690299	139	1.46664615421686	159	1.62874282612232	112	1.52324682374947	271	1.75099633377129	NC_031972.2	39405870	39427911	+	5196	LOC100690299	GO:0005737	-	-	synembryn-A isoform X1 [Oreochromis niloticus]	100690299	-	GO:0005737//cytoplasm;	-	-
LOC100690303	376	5.89315317881311	318	4.83873511980079	241	4.86876304210758	485	4.65486426707057	NC_031981.2	36763871	36774931	+	3498	LOC100690303	GO:0003723;GO:0005515;GO:0005737;GO:0009953;GO:0017148;GO:0030154;GO:0030177;GO:0090263;GO:2000055	K18744	-	caprin-2 isoform X1 [Oreochromis niloticus]	100690303	GO:0009953//dorsal/ventral pattern formation;GO:0017148//negative regulation of translation;GO:0030154//cell differentiation;GO:0030177//positive regulation of Wnt signaling pathway;GO:0090263//positive regulation of canonical Wnt signaling pathway;GO:2000055//positive regulation of Wnt signaling pathway involved in dorsal/ventral axis specification;	GO:0005737//cytoplasm;	GO:0003723//RNA binding;GO:0005515//protein binding;	-
LOC100690304	5	0.123702916287543	4	0.0960759680826872	3	0.0956693668152347	0	0	NC_031971.2	30837411	30844164	-	2216	LOC100690304	-	K01080	[EC:3.1.3.4]	phospholipid phosphatase 3 isoform X1 [Oreochromis niloticus]	100690304	-	-	-	ko00600(Sphingolipid metabolism);ko00565(Ether lipid metabolism);ko00564(Glycerophospholipid metabolism);ko00561(Glycerolipid metabolism)
LOC100690305	0	0	0	0	0	0	0	0	NC_031979.2	30307709	30308680	+	972	LOC100690305	GO:0004930;GO:0004984;GO:0007186;GO:0016021	K04257	-	olfactory receptor 1500-like [Oreochromis niloticus]	100690305	GO:0007186//G protein-coupled receptor signaling pathway;	GO:0016021//integral component of membrane;	GO:0004930//G protein-coupled receptor activity;GO:0004984//olfactory receptor activity;	-
LOC100690306	1	0.0243019204337939	1	0.023593123367823	0	0	0	0	NC_031967.2	14352986	14406727	+	2256	LOC100690306	GO:0005856;GO:0016012;GO:0016020;GO:0016021;GO:0042383	-	-	zeta-sarcoglycan [Oreochromis niloticus]	100690306	-	GO:0005856//cytoskeleton;GO:0016012//sarcoglycan complex;GO:0016020//membrane;GO:0016021//integral component of membrane;GO:0042383//sarcolemma;	-	-
LOC100690308	424	3.24436234185944	491	3.64745406588194	355	3.50133414683456	867	4.06244964677565	NC_031976.2	24146588	24207319	+	7165	LOC100690308	GO:0000122;GO:0001217;GO:0003700;GO:0006355;GO:0043565	K09434	-	ETS domain-containing transcription factor ERF [Oreochromis niloticus]	100690308	GO:0000122//negative regulation of transcription by RNA polymerase II;GO:0006355//regulation of transcription, DNA-templated;	-	GO:0001217//DNA-binding transcription repressor activity;GO:0003700//DNA-binding transcription factor activity;GO:0043565//sequence-specific DNA binding;	-
LOC100690309	0	0	2	0.0464046088211061	1	0.0308054805089451	2	0.029269929095557	NC_031965.2	11501304	11503597	+	2294	LOC100690309	-	K08397	-	relaxin-3 receptor 1 [Oreochromis niloticus]	100690309	-	-	-	ko04080(Neuroactive ligand-receptor interaction)
LOC100690310	0	0	1	0.0167325012001914	6	0.133293503214436	1	0.0105541052098723	NC_031979.2	22150690	22157496	+	3181	LOC100690310	GO:0000287;GO:0004721;GO:0004722;GO:0005737;GO:0005829;GO:0006470;GO:0016020;GO:0016311;GO:0016787;GO:0016791;GO:0030145;GO:0043169;GO:0046872;GO:0106306;GO:0106307	K04457	[EC:3.1.3.16]	protein phosphatase 1A [Oreochromis niloticus]	100690310	GO:0006470//protein dephosphorylation;GO:0016311//dephosphorylation;	GO:0005737//cytoplasm;GO:0005829//cytosol;GO:0016020//membrane;	GO:0000287//magnesium ion binding;GO:0004721//phosphoprotein phosphatase activity;GO:0004722//protein serine/threonine phosphatase activity;GO:0016787//hydrolase activity;GO:0016791//phosphatase activity;GO:0030145//manganese ion binding;GO:0043169//cation binding;GO:0046872//metal ion binding;GO:0106306//protein serine phosphatase activity;GO:0106307//protein threonine phosphatase activity;	ko04010(MAPK signaling pathway)
LOC100690311	119	0.71092849159181	138	0.80039227545577	92	0.708448844987669	180	0.658501641175623	NC_031976.2	19429085	19451693	-	9177	LOC100690311	-	K20162	-	DENN domain-containing protein 3 [Oreochromis niloticus]	100690311	-	-	-	-
LOC100690313	24	0.462984933134178	23	0.430752985682477	6	0.149193044941985	18	0.212634396941193	NC_031975.2	23312270	23315111	-	2842	LOC100690313	-	-	-	E3 ubiquitin/ISG15 ligase TRIM25-like [Oreochromis niloticus]	100690313	-	-	-	-
LOC100690317	110	2.02578588338941	88	1.5733609660622	70	1.66165403430514	121	1.36455681873868	NC_031978.2	18276154	18282328	-	2977	LOC100690317	-	-	-	MORN repeat-containing protein 4 isoform X1 [Oreochromis niloticus]	100690317	-	-	-	-
LOC100690319	0	0	0	0	0	0	0	0	NC_031985.2	6662077	6666695	+	2432	LOC100690319	GO:0004930;GO:0007186;GO:0016020;GO:0016021	-	-	formyl peptide receptor 2-like [Oreochromis niloticus]	100690319	GO:0007186//G protein-coupled receptor signaling pathway;	GO:0016020//membrane;GO:0016021//integral component of membrane;	GO:0004930//G protein-coupled receptor activity;	-
LOC100690321	10	0.111139534763104	6	0.0647388035489261	5	0.071627581884776	5	0.0340285918027608	NC_031982.2	3201172	3460576	-	4933	LOC100690321	GO:0007050;GO:0045666;GO:0045930	-	-	BMP/retinoic acid-inducible neural-specific protein 3 [Oreochromis niloticus]	100690321	GO:0045666//positive regulation of neuron differentiation;GO:0045930//negative regulation of mitotic cell cycle;	-	-	-
LOC100690322	450	4.33590678811732	551	5.15423085432559	382	4.74430386886338	749	4.41931175672764	NC_031982.2	9067835	9113730	-	5690	LOC100690322	GO:0004114;GO:0004115;GO:0006198;GO:0007165;GO:0008081;GO:0016787;GO:0046872	K13293	[EC:3.1.4.53]	cAMP-specific 3',5'-cyclic phosphodiesterase 4B isoform X1 [Oreochromis niloticus]	100690322	GO:0006198//cAMP catabolic process;GO:0007165//signal transduction;	-	GO:0004114//3',5'-cyclic-nucleotide phosphodiesterase activity;GO:0004115//3',5'-cyclic-AMP phosphodiesterase activity;GO:0008081//phosphoric diester hydrolase activity;GO:0016787//hydrolase activity;GO:0046872//metal ion binding;	ko00230(Purine metabolism)
LOC100690323	0	0	0	0	0	0	0	0	NC_031975.2	28324440	28328638	+	1372	LOC100690323	GO:0008285;GO:0016020;GO:0016021	K14443	-	maternal B9.10 protein [Oreochromis niloticus]	100690323	GO:0008285//negative regulation of cell population proliferation;	GO:0016020//membrane;GO:0016021//integral component of membrane;	-	ko03018(RNA degradation)
LOC100690324	329	1.81994436404522	221	1.18685955768699	163	1.16222852213357	336	1.13816935869185	NC_031972.2	38757944	38787498	-	9911	LOC100690324	GO:0005515	K04434	-	C-Jun-amino-terminal kinase-interacting protein 1 [Oreochromis niloticus]	100690324	-	-	GO:0005515//protein binding;	ko04010(MAPK signaling pathway)
LOC100690327	0	0	0	0	0	0	0	0	NC_031986.2	24025421	24048419	-	2414	LOC100690327	-	K05080	-	prolactin receptor [Oreochromis niloticus]	100690327	-	-	-	ko04080(Neuroactive ligand-receptor interaction);ko04060(Cytokine-cytokine receptor interaction)
LOC100690328	191	2.05931176150247	155	1.62242740988404	136	1.89003284780781	244	1.610957033651	NC_031977.2	2482175	2615659	+	5085	LOC100690328	GO:0005515;GO:0007605;GO:0050953	K21879	-	whirlin isoform X1 [Oreochromis niloticus]	100690328	GO:0007605//sensory perception of sound;GO:0050953//sensory perception of light stimulus;	-	GO:0005515//protein binding;	-
LOC100690330	1875	28.7223032788343	2076	30.8738069840097	1652	32.6189326121774	3073	28.8261040656361	NC_031981.2	35563867	35573843	-	3579	LOC100690330	GO:0003677;GO:0003700;GO:0005634;GO:0006355;GO:0043565	K09430	-	ETS domain-containing protein Elk-3 [Oreochromis niloticus]	100690330	GO:0006355//regulation of transcription, DNA-templated;	GO:0005634//nucleus;	GO:0003677//DNA binding;GO:0003700//DNA-binding transcription factor activity;GO:0043565//sequence-specific DNA binding;	-
LOC100690331	0	0	0	0	2	0.0351231472601988	0	0	NC_031966.2	31838434	31850991	+	4024	LOC100690331	GO:0004930;GO:0004962;GO:0005886;GO:0007165;GO:0007186;GO:0008217;GO:0016020;GO:0016021;GO:0042310;GO:0048484;GO:0086100	K04198	-	endothelin receptor type B [Oreochromis niloticus]	100690331	GO:0007165//signal transduction;GO:0007186//G protein-coupled receptor signaling pathway;GO:0008217//regulation of blood pressure;GO:0042310//vasoconstriction;GO:0048484//enteric nervous system development;GO:0086100//endothelin receptor signaling pathway;	GO:0005886//plasma membrane;GO:0016020//membrane;GO:0016021//integral component of membrane;	GO:0004930//G protein-coupled receptor activity;GO:0004962//endothelin receptor activity;	ko04916(Melanogenesis);ko04080(Neuroactive ligand-receptor interaction);ko04020(Calcium signaling pathway)
LOC100690332	172	1.90196103061031	125	1.34192432225214	124	1.76740697128933	251	1.69962177830245	NC_031970.2	8245589	8266533	-	4958	LOC100690332	GO:0000166;GO:0004672;GO:0004713;GO:0004714;GO:0004715;GO:0005515;GO:0005524;GO:0006468;GO:0016301;GO:0016310;GO:0016740;GO:0018108	K05704	[EC:2.7.10.2]	proto-oncogene tyrosine-protein kinase Src isoform X1 [Oreochromis niloticus]	100690332	GO:0006468//protein phosphorylation;GO:0016310//phosphorylation;GO:0018108//peptidyl-tyrosine phosphorylation;	-	GO:0000166//nucleotide binding;GO:0004672//protein kinase activity;GO:0004713//protein tyrosine kinase activity;GO:0004714//transmembrane receptor protein tyrosine kinase activity;GO:0004715//non-membrane spanning protein tyrosine kinase activity;GO:0005515//protein binding;GO:0005524//ATP binding;GO:0016301//kinase activity;GO:0016740//transferase activity;	ko05168(Herpes simplex virus 1 infection);ko04912(GnRH signaling pathway);ko04810(Regulation of actin cytoskeleton);ko04625(C-type lectin receptor signaling pathway);ko04540(Gap junction);ko04530(Tight junction);ko04520(Adherens junction);ko04510(Focal adhesion);ko04370(VEGF signaling pathway);ko04144(Endocytosis);ko04137(Mitophagy - animal);ko04012(ErbB signaling pathway)
LOC100690334	0	0	0	0	0	0	0	0	NC_031975.2	33305897	33308429	-	1790	LOC100690334	GO:0000166;GO:0005525	-	-	GTPase IMAP family member 4-like isoform X1 [Oreochromis niloticus]	100690334	-	-	GO:0000166//nucleotide binding;GO:0005525//GTP binding;	-
LOC100690337	0	0	0	0	1	0.0365964641571828	0	0	NC_031987.2	35148923	35153550	+	1931	LOC100690337	-	-	-	trace amine-associated receptor 13c [Oreochromis niloticus]	100690337	-	-	-	-
LOC100690338	0	0	0	0	0	0	0	0	NC_031976.2	38400041	38404154	+	2302	LOC100690338	-	-	-	uncharacterized protein LOC100690338 isoform X1 [Oreochromis niloticus]	100690338	-	-	-	-
LOC100690339	10	0.461879802010438	10	0.448408477824842	4	0.238139081002595	13	0.367686531376453	NC_031979.2	39168440	39169626	-	1187	LOC100690339	-	K04257	-	olfactory receptor 142-like [Oreochromis niloticus]	100690339	-	-	-	-
LOC100690340	0	0	2	0.0668249671284478	0	0	1	0.0210750839124946	NC_031982.2	34594866	34601218	+	1593	LOC100690340	-	K09585	[EC:5.3.4.1]	protein disulfide-isomerase TMX3 isoform X1 [Oreochromis niloticus]	100690340	-	-	-	-
LOC100690342	26	0.882633712052392	25	0.823933224733881	22	0.962656959953833	39	0.810731726459164	NC_031981.2	21294917	21317348	-	1615	LOC100690342	GO:0005576;GO:0005886;GO:0007338;GO:0016020;GO:0016021;GO:0048916	K06460	-	CD9 antigen isoform X1 [Oreochromis niloticus]	100690342	GO:0007338//single fertilization;GO:0048916//posterior lateral line development;	GO:0005576//extracellular region;GO:0005886//plasma membrane;GO:0016020//membrane;GO:0016021//integral component of membrane;	-	-
LOC100690343	9	0.0860527018639258	11	0.102107943755824	9	0.110919070559414	15	0.0878251011665605	NC_031985.2	38180047	38200223	+	5734	LOC100690343	GO:0005515;GO:0005886;GO:0016020;GO:0016021	K22654	-	immunoglobulin superfamily DCC subclass member 3 isoform X1 [Oreochromis niloticus]	100690343	-	GO:0005886//plasma membrane;GO:0016020//membrane;GO:0016021//integral component of membrane;	GO:0005515//protein binding;	-
LOC100690347	0	0	0	0	0	0	0	0	NC_031979.2	24966423	24973084	+	2547	LOC100690347	-	K04613	-	extracellular calcium-sensing receptor-like [Oreochromis niloticus]	100690347	-	-	-	-
LOC100690349	0	0	0	0	0	0	0	0	NC_031973.2	19763421	19770851	+	3094	LOC100690349	-	K07627	-	gap junction delta-3 protein-like [Oreochromis niloticus]	100690349	-	-	-	-
LOC100690350	0	0	1	0.0174970697954664	0	0	3	0.0331090815311675	NC_031970.2	18425512	18436025	-	3042	LOC100690350	GO:0005930	K23732	-	coiled-coil domain-containing protein 63 isoform X1 [Oreochromis niloticus]	100690350	-	GO:0005930//axoneme;	-	-
LOC100690351	690	19.281009900133	779	21.1330893178252	588	21.1787207467185	1366	23.3742015528934	NC_031984.2	14234037	14240062	+	1962	LOC100690351	GO:0016020;GO:0016021	K23821	-	uncharacterized protein LOC100690351 isoform X1 [Oreochromis niloticus]	100690351	-	GO:0016020//membrane;GO:0016021//integral component of membrane;	-	-
LOC100690354	36	1.40978912139357	20	0.760372661682981	17	0.858108663491315	41	0.98319782541197	NC_031967.2	57493002	57501943	+	1400	LOC100690354	-	-	-	uncharacterized protein LOC100690354 [Oreochromis niloticus]	100690354	-	-	-	-
LOC100690358	742	11.1483278470787	793	11.5670831597759	521	10.0898628012601	1052	9.67892143699075	NC_031986.2	43069635	43083663	+	3649	LOC100690358	-	-	-	fibrillin-2 isoform X1 [Oreochromis niloticus]	100690358	-	-	-	-
LOC100690362	210	2.90519248668034	182	2.44439760530941	177	3.15624418241005	300	2.54145410087841	NC_031973.2	15625901	15633647	+	3963	LOC100690362	-	-	-	zinc finger protein 281 isoform X1 [Oreochromis niloticus]	100690362	-	-	-	-
LOC100690363	3	0.123572800522853	3	0.119968639333904	0	0	6	0.151341586803624	NC_031969.2	34201150	34204792	+	1331	LOC100690363	-	-	-	uncharacterized protein LOC100690363 isoform X1 [Oreochromis niloticus]	100690363	-	-	-	-
LOC100690364	25	1.20653900745244	16	0.74966318757477	13	0.808698098360704	16	0.472853643276111	NC_031969.2	29777361	29787940	+	1136	LOC100690364	-	K12006	-	tripartite motif-containing protein 16 [Oreochromis niloticus]	100690364	-	-	-	-
LOC100690365	1508	57.6945567396703	1223	45.4260317981019	1070	52.7665850297603	1951	45.7084155758898	NC_031983.2	17090110	17096989	-	1433	LOC100690365	-	-	-	pituitary tumor-transforming gene 1 protein-interacting protein [Oreochromis niloticus]	100690365	-	-	-	-
LOC100690368	0	0	0	0	0	0	1	0.0287929748478592	NC_031985.2	19735981	19737814	+	1166	LOC100690368	-	K01368	[EC:3.4.22.27]	cathepsin S [Oreochromis niloticus]	100690368	-	-	-	ko04210(Apoptosis);ko04145(Phagosome);ko04142(Lysosome)
LOC100690369	0	0	10	0.109631485721542	5	0.0727783442713903	11	0.0760656427185669	NC_031986.2	32341207	32352313	+	4855	LOC100690369	GO:0005515;GO:0032474;GO:0060271;GO:0061371	K24943	-	tetratricopeptide repeat protein 39C [Oreochromis niloticus]	100690369	GO:0032474//otolith morphogenesis;GO:0060271//cilium assembly;GO:0061371//determination of heart left/right asymmetry;	-	GO:0005515//protein binding;	-
LOC100690370	462	4.27569399297286	358	3.21656632372983	372	4.43761162912854	678	3.8423748615843	NC_031972.2	26727388	26739056	-	5924	LOC100690370	GO:0000278;GO:0005515;GO:0005546;GO:0015031;GO:0016020;GO:0030659;GO:0031410;GO:0035091	K17923	-	sorting nexin-18 [Oreochromis niloticus]	100690370	GO:0000278//mitotic cell cycle;GO:0015031//protein transport;	GO:0016020//membrane;GO:0030659//cytoplasmic vesicle membrane;GO:0031410//cytoplasmic vesicle;	GO:0005515//protein binding;GO:0005546//phosphatidylinositol-4,5-bisphosphate binding;GO:0035091//phosphatidylinositol binding;	ko05132(Salmonella infection)
LOC100690375	731	19.1573479237596	797	20.2778158677311	543	18.3425431893515	1436	23.0450602551908	NC_031969.2	3550730	3557653	-	2092	LOC100690375	GO:0005794;GO:0010008;GO:0016020;GO:0016021;GO:0016192;GO:0031267;GO:0031902	K22940	-	protein YIPF1 [Oreochromis niloticus]	100690375	GO:0016192//vesicle-mediated transport;	GO:0005794//Golgi apparatus;GO:0010008//endosome membrane;GO:0016020//membrane;GO:0016021//integral component of membrane;GO:0031902//late endosome membrane;	GO:0031267//small GTPase binding;	-
LOC100690378	89	0.566520003759302	81	0.500558805496634	49	0.402034232217402	118	0.459952144823784	NC_031985.2	13221001	13292980	+	8613	LOC100690378	GO:0000166;GO:0003774;GO:0003779;GO:0005515;GO:0005524;GO:0016459	K10356	-	unconventional myosin-Ig [Oreochromis niloticus]	100690378	-	GO:0016459//myosin complex;	GO:0000166//nucleotide binding;GO:0003774//cytoskeletal motor activity;GO:0003779//actin binding;GO:0005515//protein binding;GO:0005524//ATP binding;	-
LOC100690382	1	0.0102784275400523	0	0	0	0	0	0	NC_031984.2	19201621	19246675	-	5334	LOC100690382	GO:0000981;GO:0003677;GO:0005634;GO:0006355;GO:0006357;GO:0007275	K17444	-	homeobox protein Hox-C10a [Oreochromis niloticus]	100690382	GO:0006355//regulation of transcription, DNA-templated;GO:0006357//regulation of transcription by RNA polymerase II;GO:0007275//multicellular organism development;	GO:0005634//nucleus;	GO:0000981//DNA-binding transcription factor activity, RNA polymerase II-specific;GO:0003677//DNA binding;	-
LOC100690385	2572	56.9508242271807	2592	55.7197155637157	1928	55.0272475647571	4445	60.2706969102278	NC_031973.2	3500134	3517522	-	2476	LOC100690385	GO:0005794;GO:0006486;GO:0008373;GO:0016020;GO:0016021;GO:0016740;GO:0016757;GO:0097503	K06616	[EC:2.4.99.3]	alpha-N-acetylgalactosaminide alpha-2,6-sialyltransferase 2 isoform X1 [Oreochromis niloticus]	100690385	GO:0006486//protein glycosylation;GO:0097503//sialylation;	GO:0005794//Golgi apparatus;GO:0016020//membrane;GO:0016021//integral component of membrane;	GO:0008373//sialyltransferase activity;GO:0016740//transferase activity;GO:0016757//glycosyltransferase activity;	ko00512(Mucin type O-glycan biosynthesis)
LOC100690386	0	0	0	0	0	0	0	0	NC_031973.2	1099242	1100976	+	1735	LOC100690386	GO:0004930;GO:0005886;GO:0007165;GO:0007186;GO:0016020;GO:0016021	K05840	-	D(1)-like dopamine receptor [Oreochromis niloticus]	100690386	GO:0007165//signal transduction;GO:0007186//G protein-coupled receptor signaling pathway;	GO:0005886//plasma membrane;GO:0016020//membrane;GO:0016021//integral component of membrane;	GO:0004930//G protein-coupled receptor activity;	ko04080(Neuroactive ligand-receptor interaction);ko04020(Calcium signaling pathway)
LOC100690390	319	8.61113602514319	146	3.82619822865587	129	4.4884995692221	153	2.52910345982688	NC_031976.2	32885626	32889621	-	2031	LOC100690390	-	-	-	von Willebrand factor D and EGF domain-containing protein [Oreochromis niloticus]	100690390	-	-	-	-
LOC100690391	113	0.558481923045723	31	0.148743232295328	13	0.0828162841195132	23	0.0696087622347326	NC_031976.2	21859871	21891355	+	11093	LOC100690391	GO:0000166;GO:0003774;GO:0003779;GO:0005515;GO:0005524;GO:0016459;GO:0051015	-	-	myosin-10 isoform X1 [Oreochromis niloticus]	100690391	-	GO:0016459//myosin complex;	GO:0000166//nucleotide binding;GO:0003774//cytoskeletal motor activity;GO:0003779//actin binding;GO:0005515//protein binding;GO:0005524//ATP binding;GO:0051015//actin filament binding;	-
LOC100690392	0	0	0	0	0	0	0	0	NC_031967.2	36160554	36163374	+	1202	LOC100690392	GO:0006955;GO:0016020;GO:0019882;GO:0042613	K06752	-	RLA class II histocompatibility antigen, DP alpha-1 chain [Oreochromis niloticus]	100690392	GO:0006955//immune response;GO:0019882//antigen processing and presentation;	GO:0016020//membrane;GO:0042613//MHC class II protein complex;	-	ko05168(Herpes simplex virus 1 infection);ko04672(Intestinal immune network for IgA production);ko04514(Cell adhesion molecules);ko04145(Phagosome)
LOC100690393	0	0	1	0.0232936920428047	5	0.154634075027396	5	0.0734630386709056	NC_031976.2	35686139	35692509	+	2285	LOC100690393	-	K23100	-	LOW QUALITY PROTEIN: hemojuvelin [Oreochromis niloticus]	100690393	-	-	-	ko04350(TGF-beta signaling pathway)
LOC100690394	7	0.125130723016131	0	0	2	0.0460826685931008	6	0.0656783997507737	NC_031986.2	35992695	36002081	+	3067	LOC100690394	-	-	-	mitotic interactor and substrate of PLK1 isoform X1 [Oreochromis niloticus]	100690394	-	-	-	-
LOC100690397	0	0	0	0	1	0.0369988336583874	0	0	NC_031967.2	10084506	10090458	+	1910	LOC100690397	-	-	-	uncharacterized protein LOC100690397 [Oreochromis niloticus]	100690397	-	-	-	-
LOC100690398	64	1.65431800090188	53	1.33002478776231	55	1.83249763121811	101	1.59869565107637	NC_031985.2	17663515	17670610	-	2121	LOC100690398	-	K02966	-	40S ribosomal protein S19 isoform X5 [Oreochromis niloticus]	100690398	-	-	-	ko03010(Ribosome)
LOC100690400	258	13.6401968993721	250	12.8317469425768	169	11.5167343457964	303	9.80954718206265	NC_031983.2	12376968	12379913	+	1037	LOC100690400	-	K23978	[EC:3.1.1.112]	isoamyl acetate-hydrolyzing esterase 1 homolog [Oreochromis niloticus]	100690400	-	-	-	-
LOC100690403	1478	43.6122421060217	1158	33.1732012680422	911	34.6492683282727	1406	25.4053217404096	NC_031976.2	19038488	19042639	+	1858	LOC100690403	GO:0003824;GO:0004850;GO:0005737;GO:0009116;GO:0009166;GO:0016740;GO:0016757;GO:0016763;GO:0044206	K00757	[EC:2.4.2.3]	uridine phosphorylase 1 [Oreochromis niloticus]	100690403	GO:0009116//nucleoside metabolic process;GO:0009166//nucleotide catabolic process;GO:0044206//UMP salvage;	GO:0005737//cytoplasm;	GO:0003824//catalytic activity;GO:0004850//uridine phosphorylase activity;GO:0016740//transferase activity;GO:0016757//glycosyltransferase activity;GO:0016763//pentosyltransferase activity;	ko00983(Drug metabolism - other enzymes);ko00240(Pyrimidine metabolism)
LOC100690404	46	0.669842256291472	58	0.819950333713919	35	0.656938122194741	113	1.00762411155491	NC_031971.2	38991902	39020147	-	3765	LOC100690404	-	K23588	-	LOW QUALITY PROTEIN: protein AF-17 [Oreochromis niloticus]	100690404	-	-	-	-
LOC100690405	107	2.7133622466949	94	2.31417766599168	92	3.00713924627745	93	1.44415014179101	NC_031969.2	13212660	13246841	+	2162	LOC100690405	GO:0005515	K23694	-	GRB2-related adapter protein [Oreochromis niloticus]	100690405	-	-	GO:0005515//protein binding;	-
LOC100690406	1867	51.3075300125108	2458	65.5788071023428	1702	60.2889967084507	4154	69.9050708902238	NC_031972.2	11399844	11401838	-	1995	LOC100690406	GO:0004930;GO:0007165;GO:0007186;GO:0016020;GO:0016021	K08402	-	hydroxycarboxylic acid receptor 2 [Oreochromis niloticus]	100690406	GO:0007165//signal transduction;GO:0007186//G protein-coupled receptor signaling pathway;	GO:0016020//membrane;GO:0016021//integral component of membrane;	GO:0004930//G protein-coupled receptor activity;	-
LOC100690407	0	0	0	0	0	0	0	0	NC_031979.2	29552145	29553373	+	1229	LOC100690407	GO:0004930;GO:0004984;GO:0007186;GO:0016021	K04257	-	putative gustatory receptor clone PTE03 [Oreochromis niloticus]	100690407	GO:0007186//G protein-coupled receptor signaling pathway;	GO:0016021//integral component of membrane;	GO:0004930//G protein-coupled receptor activity;GO:0004984//olfactory receptor activity;	-
LOC100690409	12	0.294363127509471	3	0.0714444111648439	7	0.221330830430712	6	0.0901278085170573	NC_031982.2	5309072	5325734	+	2235	LOC100690409	GO:0005515;GO:0016020;GO:0016021;GO:0048168	K24360	-	neuropilin and tolloid-like protein 1 [Oreochromis niloticus]	100690409	GO:0048168//regulation of neuronal synaptic plasticity;	GO:0016020//membrane;GO:0016021//integral component of membrane;	GO:0005515//protein binding;	-
LOC100690410	0	0	0	0	2	0.046218294498051	0	0	NC_031974.2	5644011	5658939	+	3058	LOC100690410	GO:0004806;GO:0005576;GO:0006629;GO:0046872;GO:0052689	K19404	[EC:3.1.1.-]	lipase member H [Oreochromis niloticus]	100690410	GO:0006629//lipid metabolic process;	GO:0005576//extracellular region;	GO:0004806//triglyceride lipase activity;GO:0046872//metal ion binding;GO:0052689//carboxylic ester hydrolase activity;	-
LOC100690411	1	0.00815001226380838	6	0.0474738394391039	1	0.0105050947357693	1	0.00499072523749128	NC_031971.2	41009819	41067379	-	6727	LOC100690411	GO:0004888;GO:0005216;GO:0005230;GO:0005254;GO:0005886;GO:0005887;GO:0006811;GO:0006821;GO:0016020;GO:0016021;GO:0016594;GO:0016933;GO:0022824;GO:0030054;GO:0034220;GO:0034707;GO:0042995;GO:0045202;GO:0045211	K05195	-	glycine receptor subunit alpha-3 isoform X1 [Oreochromis niloticus]	100690411	GO:0006811//ion transport;GO:0006821//chloride transport;GO:0034220//ion transmembrane transport;	GO:0005886//plasma membrane;GO:0005887//integral component of plasma membrane;GO:0016020//membrane;GO:0016021//integral component of membrane;GO:0030054//cell junction;GO:0034707//chloride channel complex;GO:0042995//cell projection;GO:0045202//synapse;GO:0045211//postsynaptic membrane;	GO:0004888//transmembrane signaling receptor activity;GO:0005216//ion channel activity;GO:0005230//extracellular ligand-gated ion channel activity;GO:0005254//chloride channel activity;GO:0016594//glycine binding;GO:0016933//extracellularly glycine-gated ion channel activity;GO:0022824//transmitter-gated ion channel activity;	ko04080(Neuroactive ligand-receptor interaction)
LOC100690413	717	6.11632487965211	770	6.37686112723085	552	6.0694897001262	1095	5.71993254963454	NC_031975.2	10474512	10495413	+	6427	LOC100690413	GO:0000166;GO:0000781;GO:0003677;GO:0003678;GO:0005524;GO:0005634;GO:0006281;GO:0006974;GO:0016787;GO:0016887;GO:0032508;GO:0046872;GO:0070615	K10779	[EC:3.6.4.12]	transcriptional regulator ATRX isoform X1 [Oreochromis niloticus]	100690413	GO:0006281//DNA repair;GO:0006974//cellular response to DNA damage stimulus;GO:0032508//DNA duplex unwinding;	GO:0000781//chromosome, telomeric region;GO:0005634//nucleus;	GO:0000166//nucleotide binding;GO:0003677//DNA binding;GO:0003678//DNA helicase activity;GO:0005524//ATP binding;GO:0016787//hydrolase activity;GO:0016887//ATP hydrolysis activity;GO:0046872//metal ion binding;	-
LOC100690414	46	0.688118989068866	44	0.639003491946407	33	0.636299177486538	89	0.815269351121894	NC_031971.2	11005172	11017048	-	3665	LOC100690414	-	K09228	-	zinc finger protein 37 homolog isoform X1 [Oreochromis niloticus]	100690414	-	-	-	ko05168(Herpes simplex virus 1 infection)
LOC100690420	985	4.39368281760307	953	4.12695958513316	754	4.33516396589294	1298	3.54545977195019	NC_031965.2	36377223	36459128	+	12291	LOC100690420	-	K20128	-	MTSS1-like protein isoform X4 [Oreochromis niloticus]	100690420	-	-	-	-
LOC100690421	919	6.7196981550079	875	6.21136643479363	713	6.71994153654332	1332	5.96408572311394	NC_031973.2	16279505	16309657	-	7498	LOC100690421	GO:0000166;GO:0001755;GO:0001837;GO:0004672;GO:0004713;GO:0004714;GO:0005524;GO:0006468;GO:0007169;GO:0007413;GO:0014037;GO:0014044;GO:0016020;GO:0016021;GO:0016301;GO:0016310;GO:0016740;GO:0018108;GO:0031101;GO:0032285;GO:0042552;GO:0048914;GO:0048919;GO:0048932;GO:0055003;GO:0060347;GO:0060973	K05083	[EC:2.7.10.1]	receptor tyrosine-protein kinase erbB-2 isoform X1 [Oreochromis niloticus]	100690421	GO:0001755//neural crest cell migration;GO:0001837//epithelial to mesenchymal transition;GO:0006468//protein phosphorylation;GO:0007169//transmembrane receptor protein tyrosine kinase signaling pathway;GO:0007413//axonal fasciculation;GO:0014037//Schwann cell differentiation;GO:0014044//Schwann cell development;GO:0016310//phosphorylation;GO:0018108//peptidyl-tyrosine phosphorylation;GO:0031101//…	GO:0016020//membrane;GO:0016021//integral component of membrane;	GO:0000166//nucleotide binding;GO:0004672//protein kinase activity;GO:0004713//protein tyrosine kinase activity;GO:0004714//transmembrane receptor protein tyrosine kinase activity;GO:0005524//ATP binding;GO:0016301//kinase activity;GO:0016740//transferase activity;	ko04530(Tight junction);ko04520(Adherens junction);ko04510(Focal adhesion);ko04020(Calcium signaling pathway);ko04012(ErbB signaling pathway);ko04010(MAPK signaling pathway)
LOC100690422	1	0.00848292317788008	1	0.00823550770815545	1	0.0109342058312734	1	0.00519458590013985	NC_031965.2	38005475	38044995	-	6463	LOC100690422	GO:0005221;GO:0007601;GO:0016020;GO:0016021;GO:0098655	K04952	-	cyclic nucleotide-gated cation channel beta-3 isoform X1 [Oreochromis niloticus]	100690422	GO:0007601//visual perception;GO:0098655//cation transmembrane transport;	GO:0016020//membrane;GO:0016021//integral component of membrane;	GO:0005221//intracellular cyclic nucleotide activated cation channel activity;	ko04744(Phototransduction)
LOC100690424	35	0.451820022946165	20	0.250652631588456	22	0.366068045755931	26	0.205530451021356	NC_031982.2	12129165	12142915	+	4247	LOC100690424	GO:0007155;GO:0007229;GO:0008305;GO:0016020;GO:0016021	K06485	-	integrin alpha-6 isoform X1 [Oreochromis niloticus]	100690424	GO:0007155//cell adhesion;GO:0007229//integrin-mediated signaling pathway;	GO:0008305//integrin complex;GO:0016020//membrane;GO:0016021//integral component of membrane;	-	ko04810(Regulation of actin cytoskeleton);ko04514(Cell adhesion molecules);ko04512(ECM-receptor interaction);ko04510(Focal adhesion)
LOC100690425	1078	13.2277289242464	1171	13.9498091043317	872	13.7919197481463	2042	15.3436139009528	NC_031967.2	15301259	15313681	-	4468	LOC100690425	GO:0006869;GO:0008289	K20456	-	oxysterol-binding protein 1 isoform X1 [Oreochromis niloticus]	100690425	GO:0006869//lipid transport;	-	GO:0008289//lipid binding;	-
LOC100690426	0	0	0	0	0	0	0	0	NC_031978.2	5885613	5893198	+	1532	LOC100690426	GO:0005515;GO:0005576	K23912	-	follistatin-related protein 1 [Oreochromis niloticus]	100690426	-	GO:0005576//extracellular region;	GO:0005515//protein binding;	-
LOC100690429	0	0	1	0.0181658997671702	0	0	0	0	NC_031967.2	248329	255439	+	2930	LOC100690429	-	-	-	leucine-rich repeat-containing protein 72 [Oreochromis niloticus]	100690429	-	-	-	-
LOC100690430	0	0	0	0	0	0	0	0	NC_031973.2	19978397	19980559	+	632	LOC100690430	GO:0005179;GO:0005576;GO:0007165;GO:0031843;GO:0031844	K05233	-	peptide Y [Oreochromis niloticus]	100690430	GO:0007165//signal transduction;	GO:0005576//extracellular region;	GO:0005179//hormone activity;GO:0031843//type 2 neuropeptide Y receptor binding;GO:0031844//type 4 neuropeptide Y receptor binding;	ko04080(Neuroactive ligand-receptor interaction)
LOC100690431	25	0.548690277208156	18	0.383534649207589	9	0.254607666368167	21	0.282235701411001	NC_031984.2	14678913	14684375	+	2498	LOC100690431	GO:0008146;GO:0016740	K01025	[EC:2.8.2.-]	cytosolic sulfotransferase 2 [Oreochromis niloticus]	100690431	-	-	GO:0008146//sulfotransferase activity;GO:0016740//transferase activity;	-
LOC100690432	157	6.83138555737009	127	5.36485155742993	131	7.34720489655962	243	6.47471738685931	NC_031984.2	9374261	9377298	+	1260	LOC100690432	GO:0005783;GO:0006629;GO:0016020;GO:0016021;GO:0016627	-	-	uncharacterized protein LOC100690432 [Oreochromis niloticus]	100690432	GO:0006629//lipid metabolic process;	GO:0005783//endoplasmic reticulum;GO:0016020//membrane;GO:0016021//integral component of membrane;	GO:0016627//oxidoreductase activity, acting on the CH-CH group of donors;	-
LOC100690439	2	0.0198821876694974	1	0.00965114892435335	4	0.0512549572348287	3	0.0182625251165569	NC_031986.2	37883850	37919315	-	5515	LOC100690439	GO:0005515;GO:0005737;GO:0005886	K20493	-	capping protein, Arp2/3 and myosin-I linker protein 3 isoform X1 [Oreochromis niloticus]	100690439	-	GO:0005737//cytoplasm;GO:0005886//plasma membrane;	GO:0005515//protein binding;	-
LOC100690442	281	6.88992049736921	377	8.97416571637472	206	6.51053716065703	530	7.9577292470841	NC_031979.2	27435311	27451534	+	2236	LOC100690442	GO:0015297;GO:0016020;GO:0016021;GO:0042908;GO:0042910;GO:0055085	K03327	-	multidrug and toxin extrusion protein 1 isoform X1 [Oreochromis niloticus]	100690442	GO:0042908//xenobiotic transport;GO:0055085//transmembrane transport;	GO:0016020//membrane;GO:0016021//integral component of membrane;	GO:0015297//antiporter activity;GO:0042910//xenobiotic transmembrane transporter activity;	-
LOC100690451	0	0	0	0	0	0	0	0	NC_031970.2	32083584	32087764	-	2782	LOC100690451	-	-	-	uncharacterized protein LOC100690451 [Oreochromis niloticus]	100690451	-	-	-	-
LOC100690455	16	0.404240608284896	17	0.416978556406796	16	0.521052698894157	29	0.448666198850466	NC_031976.2	11761673	11766652	+	2170	LOC100690455	GO:0005179;GO:0005576	K05226	-	cholecystokinin [Oreochromis niloticus]	100690455	-	GO:0005576//extracellular region;	GO:0005179//hormone activity;	ko04080(Neuroactive ligand-receptor interaction)
LOC100690456	163	2.53302057745979	174	2.62509609390553	127	2.54387955796912	357	3.39722825853729	NC_031985.2	31070122	31117208	-	3528	LOC100690456	GO:0005509	K23847	-	hippocalcin-like protein 1 [Oreochromis niloticus]	100690456	-	-	GO:0005509//calcium ion binding;	-
LOC100690457	0	0	0	0	0	0	0	0	NC_031977.2	32701423	32722556	+	1775	LOC100690457	GO:0004252;GO:0005615;GO:0006508;GO:0008233;GO:0008236;GO:0016787	K08663	[EC:3.4.21.-]	granzyme K-like isoform X1 [Oreochromis niloticus]	100690457	GO:0006508//proteolysis;	GO:0005615//extracellular space;	GO:0004252//serine-type endopeptidase activity;GO:0008233//peptidase activity;GO:0008236//serine-type peptidase activity;GO:0016787//hydrolase activity;	-
LOC100690458	31	0.262604930076917	25	0.205601384107728	16	0.174704010599555	43	0.223056578016373	NC_031966.2	20609376	20623110	-	6472	LOC100690458	GO:0005160;GO:0005576;GO:0005615;GO:0007165;GO:0008083;GO:0051781	K13376	-	transforming growth factor beta-2 [Oreochromis niloticus]	100690458	GO:0007165//signal transduction;GO:0051781//positive regulation of cell division;	GO:0005576//extracellular region;GO:0005615//extracellular space;	GO:0005160//transforming growth factor beta receptor binding;GO:0008083//growth factor activity;	ko04350(TGF-beta signaling pathway);ko04218(Cellular senescence);ko04110(Cell cycle);ko04068(FoxO signaling pathway);ko04060(Cytokine-cytokine receptor interaction);ko04010(MAPK signaling pathway)
LOC100690459	72	1.40128134181825	81	1.53046254587948	85	2.13232539738701	97	1.15603231850997	NC_031984.2	25363561	25370135	+	2817	LOC100690459	-	-	-	uncharacterized protein LOC100690459 [Oreochromis niloticus]	100690459	-	-	-	-
LOC100690460	3803	391.917253557	3957	395.89402924731	2849	378.444517381851	5122	323.231018084731	NC_031966.2	17469850	17474720	+	532	LOC100690460	-	K02929	-	60S ribosomal protein L36a [Oreochromis niloticus]	100690460	-	-	-	ko03010(Ribosome)
LOC100690464	2	0.0726160695346211	4	0.140996255146513	3	0.140399547591099	8	0.177868125417769	NC_031984.2	1616707	1619915	+	1510	LOC100690464	-	-	-	rhamnose-binding lectin-like, partial [Oreochromis niloticus]	100690464	-	-	-	-
LOC100690465	51	0.873502579640921	46	0.764885963954764	40	0.883071193845923	37	0.388062018396233	NC_031975.2	12942914	12949510	+	3201	LOC100690465	GO:0016020;GO:0016021	K14360	-	organic solute transporter subunit alpha isoform X1 [Oreochromis niloticus]	100690465	-	GO:0016020//membrane;GO:0016021//integral component of membrane;	-	-
LOC100690466	0	0	0	0	0	0	0	0	NC_031975.2	18517284	18524026	-	4106	LOC100690466	GO:0004930;GO:0007165;GO:0007186;GO:0007601;GO:0007602;GO:0009881;GO:0016020;GO:0016021;GO:0018298;GO:0050896	K04256	-	pinopsin [Oreochromis niloticus]	100690466	GO:0007165//signal transduction;GO:0007186//G protein-coupled receptor signaling pathway;GO:0007601//visual perception;GO:0007602//phototransduction;GO:0018298//protein-chromophore linkage;GO:0050896//response to stimulus;	GO:0016020//membrane;GO:0016021//integral component of membrane;	GO:0004930//G protein-coupled receptor activity;GO:0009881//photoreceptor activity;	-
LOC100690467	0	0	1	0.0228536222918887	0	0	6	0.0864901897963173	NC_031972.2	62049139	62054016	-	2329	LOC100690467	-	K00710	[EC:2.4.1.41]	probable polypeptide N-acetylgalactosaminyltransferase 8 [Oreochromis niloticus]	100690467	-	-	-	ko00514(Other types of O-glycan biosynthesis);ko00512(Mucin type O-glycan biosynthesis)
LOC100690468	0	0	1	0.0252375942711279	0	0	0	0	NC_031967.2	24133014	24136040	+	2109	LOC100690468	-	-	-	T-lymphocyte surface antigen Ly-9 [Oreochromis niloticus]	100690468	-	-	-	-
LOC100690469	112	1.81561645175859	131	2.06168459717118	94	1.96415452247986	192	1.90595531198697	NC_031970.2	10640906	10647024	+	3382	LOC100690469	GO:0004843;GO:0005515;GO:0016579;GO:0030433;GO:0101005	K13719	[EC:3.1.2.-]	ubiquitin thioesterase OTU1 isoform X1 [Oreochromis niloticus]	100690469	GO:0016579//protein deubiquitination;GO:0030433//ubiquitin-dependent ERAD pathway;	-	GO:0004843//thiol-dependent deubiquitinase;GO:0005515//protein binding;GO:0101005//deubiquitinase activity;	ko04141(Protein processing in endoplasmic reticulum)
LOC100690471	3039	28.4955665577841	2994	27.2548148512946	2478	29.9495022624379	4415	25.3502766015984	NC_031981.2	17390506	17422489	-	5847	LOC100690471	GO:0005604;GO:0016020	K05636	-	laminin subunit beta-1 [Oreochromis niloticus]	100690471	-	GO:0005604//basement membrane;GO:0016020//membrane;	-	ko04512(ECM-receptor interaction);ko04510(Focal adhesion)
LOC100690473	468	2.49763087796778	405	2.09837096843303	371	2.55210196813686	650	2.12422813561691	NC_031981.2	24849800	25031091	-	10273	LOC100690473	GO:0005515;GO:0007165	K02649	-	phosphatidylinositol 3-kinase regulatory subunit gamma isoform X1 [Oreochromis niloticus]	100690473	GO:0007165//signal transduction;	-	GO:0005515//protein binding;	ko05168(Herpes simplex virus 1 infection);ko04914(Progesterone-mediated oocyte maturation);ko04910(Insulin signaling pathway);ko04810(Regulation of actin cytoskeleton);ko04625(C-type lectin receptor signaling pathway);ko04620(Toll-like receptor signaling pathway);ko04510(Focal adhesion);ko04370(VEGF signaling pathway);ko04218(Cellular senescence);ko04210(Apoptosis);ko04150(mTOR signaling pathway)…
LOC100690478	1	0.0146005679090916	0	0	0	0	0	0	NC_031987.2	23060800	23069618	-	3755	LOC100690478	GO:0004930;GO:0007165;GO:0007186;GO:0016020;GO:0016021	K04305	-	G-protein coupled receptor 183 isoform X1 [Oreochromis niloticus]	100690478	GO:0007165//signal transduction;GO:0007186//G protein-coupled receptor signaling pathway;	GO:0016020//membrane;GO:0016021//integral component of membrane;	GO:0004930//G protein-coupled receptor activity;	-
LOC100690479	4	0.0449478438193392	8	0.0872737631773867	1	0.0144840689255011	1	0.00688104297450376	NC_031978.2	16945895	17018480	+	4879	LOC100690479	GO:0005509;GO:0005886;GO:0007155;GO:0007156;GO:0016020;GO:0016021	K16501	-	cadherin-related family member 1 isoform X1 [Oreochromis niloticus]	100690479	GO:0007155//cell adhesion;GO:0007156//homophilic cell adhesion via plasma membrane adhesion molecules;	GO:0005886//plasma membrane;GO:0016020//membrane;GO:0016021//integral component of membrane;	GO:0005509//calcium ion binding;	-
LOC100690481	825	7.49846391103733	770	6.79444404255847	626	7.33389016113852	1128	6.27816687378931	NC_031971.2	22300061	22346230	-	6032	LOC100690481	GO:0005096;GO:0043547	K18341	-	TBC1 domain family member 1 isoform X1 [Oreochromis niloticus]	100690481	GO:0043547//positive regulation of GTPase activity;	-	GO:0005096//GTPase activator activity;	-
LOC100690483	1312	16.7241510900289	1380	17.0778886581204	1150	18.8951262800856	2421	18.8977646120376	NC_031969.2	16975952	16995963	+	4301	LOC100690483	GO:0000166;GO:0003924;GO:0005509;GO:0005525;GO:0005739;GO:0005741;GO:0007005;GO:0016020;GO:0016021;GO:0016787;GO:0031307;GO:0046872;GO:0047497	K07870	[EC:3.6.5.-]	mitochondrial Rho GTPase 1-A isoform X1 [Oreochromis niloticus]	100690483	GO:0007005//mitochondrion organization;GO:0047497//mitochondrion transport along microtubule;	GO:0005739//mitochondrion;GO:0005741//mitochondrial outer membrane;GO:0016020//membrane;GO:0016021//integral component of membrane;GO:0031307//integral component of mitochondrial outer membrane;	GO:0000166//nucleotide binding;GO:0003924//GTPase activity;GO:0005509//calcium ion binding;GO:0005525//GTP binding;GO:0016787//hydrolase activity;GO:0046872//metal ion binding;	ko04137(Mitophagy - animal)
LOC100690487	44	1.66595706487577	35	1.28654214165974	28	1.36650388401282	43	0.996976638758263	NC_031981.2	27673135	27677266	+	1448	LOC100690487	-	K23425	-	leukocyte elastase inhibitor isoform X2 [Oreochromis niloticus]	100690487	-	-	-	-
LOC100690491	2	0.0555472467058146	1	0.0269635695632263	0	0	3	0.051022201630097	NC_031967.2	27044158	27047454	+	1974	LOC100690491	GO:0005515;GO:0008270;GO:0046872	-	-	tripartite motif-containing protein 47 [Oreochromis niloticus]	100690491	-	-	GO:0005515//protein binding;GO:0008270//zinc ion binding;GO:0046872//metal ion binding;	-
LOC100690494	0	0	0	0	0	0	0	0	NC_031977.2	27080749	27083603	-	1101	LOC100690494	-	K01352	[EC:3.4.21.78]	granzyme A [Oreochromis niloticus]	100690494	-	-	-	ko04080(Neuroactive ligand-receptor interaction)
LOC100690496	0	0	0	0	0	0	0	0	NC_031987.2	17859408	17872230	-	4658	LOC100690496	GO:0005509;GO:0005886;GO:0007155;GO:0007156;GO:0016020;GO:0016021	K16499	-	protocadherin-17 [Oreochromis niloticus]	100690496	GO:0007155//cell adhesion;GO:0007156//homophilic cell adhesion via plasma membrane adhesion molecules;	GO:0005886//plasma membrane;GO:0016020//membrane;GO:0016021//integral component of membrane;	GO:0005509//calcium ion binding;	-
LOC100690497	0	0	0	0	0	0	0	0	NC_031967.2	47106296	47108268	-	973	LOC100690497	-	-	-	ladderlectin isoform X1 [Oreochromis niloticus]	100690497	-	-	-	-
LOC100690499	1693	24.4389018747224	1784	25.0014054741892	1218	22.6628084903105	2509	22.1784294785579	NC_031969.2	18995935	19039991	-	3798	LOC100690499	GO:0005085;GO:0032012;GO:0050790	K18441	-	cytohesin-3 isoform X1 [Oreochromis niloticus]	100690499	GO:0032012//regulation of ARF protein signal transduction;GO:0050790//regulation of catalytic activity;	-	GO:0005085//guanyl-nucleotide exchange factor activity;	ko05132(Salmonella infection);ko04144(Endocytosis)
LOC100690502	308	7.07124824521809	333	7.42223062974468	270	7.99007475612664	508	7.14191172767285	NC_031982.2	7161946	7164667	-	2388	LOC100690502	GO:0004842;GO:0006996;GO:0016567	K15688	[EC:2.3.2.27]	mitochondrial ubiquitin ligase activator of nfkb 1-A [Oreochromis niloticus]	100690502	GO:0006996//organelle organization;GO:0016567//protein ubiquitination;	-	GO:0004842//ubiquitin-protein transferase activity;	-
LOC100690503	30	0.576701954754267	25	0.466568077820904	14	0.346896497905077	38	0.447320872916882	NW_020328805.1	282924	289527	-	2852	LOC100690503	-	-	-	uncharacterized protein LOC100690503 [Oreochromis niloticus]	100690503	-	-	-	-
LOC100690507	0	0	0	0	0	0	0	0	NC_031987.2	6745350	6747300	-	790	LOC100690507	-	-	-	kininogen-1 isoform X1 [Oreochromis niloticus]	100690507	-	-	-	-
LOC100690508	0	0	0	0	0	0	0	0	NC_031982.2	16161983	16167791	+	3505	LOC100690508	-	-	-	protein FAM131A isoform X1 [Oreochromis niloticus]	100690508	-	-	-	-
LOC100690511	194	3.07401031928785	133	2.04597383822791	115	2.34878433903607	212	2.05705001115376	NC_031971.2	9537805	9555281	+	3460	LOC100690511	GO:0005515;GO:0006629	-	-	85/88 kDa calcium-independent phospholipase A2 isoform X1 [Oreochromis niloticus]	100690511	GO:0006629//lipid metabolic process;	-	GO:0005515//protein binding;	-
LOC100690513	315	5.55302788973353	463	7.92401220744226	341	7.7484599196284	859	9.27294882629154	NC_031979.2	34048405	34068380	-	3110	LOC100690513	GO:0004252;GO:0006508;GO:0016020;GO:0016021	K09651	[EC:3.4.21.-]	rhomboid-related protein 4 [Oreochromis niloticus]	100690513	GO:0006508//proteolysis;	GO:0016020//membrane;GO:0016021//integral component of membrane;	GO:0004252//serine-type endopeptidase activity;	-
LOC100690514	0	0	0	0	0	0	0	0	NC_031982.2	37682219	37687702	-	2543	LOC100690514	-	-	-	zinc finger protein with KRAB and SCAN domains 8-like [Oreochromis niloticus]	100690514	-	-	-	-
LOC100690517	0	0	0	0	0	0	0	0	NC_031966.2	15576015	15580842	+	871	LOC100690517	-	K16827	-	uncharacterized protein LOC100690517 [Oreochromis niloticus]	100690517	-	-	-	-
LOC100690518	23	0.263362165302568	23	0.255680865770593	6	0.0885561056234587	36	0.252425629117322	NC_031984.2	10146462	10153671	+	4788	LOC100690518	GO:0016020;GO:0016021	-	-	XK-related protein 7 [Oreochromis niloticus]	100690518	-	GO:0016020//membrane;GO:0016021//integral component of membrane;	-	-
LOC100690520	4	0.130071488727495	5	0.15784723107298	7	0.293401189805836	7	0.139388054987086	NC_031974.2	14898032	14900266	-	1686	LOC100690520	GO:0000166;GO:0003746;GO:0003924;GO:0005525;GO:0006412;GO:0006414	K03231	-	elongation factor 1-alpha [Oreochromis niloticus]	100690520	GO:0006412//translation;GO:0006414//translational elongation;	-	GO:0000166//nucleotide binding;GO:0003746//translation elongation factor activity;GO:0003924//GTPase activity;GO:0005525//GTP binding;	ko03013(Nucleocytoplasmic transport)
LOC100690521	1	0.040701657385775	1	0.0395145406962203	0	0	1	0.0249239856515248	NC_031974.2	17177386	17179371	+	1347	LOC100690521	-	K08404	-	uracil nucleotide/cysteinyl leukotriene receptor [Oreochromis niloticus]	100690521	-	-	-	-
LOC100690522	320	11.0339889305437	287	9.6074759579944	231	10.266827294602	443	9.3538777622412	NC_031972.2	407678	411854	-	1590	LOC100690522	-	K19041	[EC:2.3.2.27]	E3 ubiquitin-protein ligase CIP8 [Oreochromis niloticus]	100690522	-	-	-	-
LOC100690525	5060	26.3853120071441	6065	30.7034633362669	4536	30.4878271919527	10752	34.3325745147267	NC_031972.2	33366709	33436602	-	10514	LOC100690525	-	K18625	-	LOW QUALITY PROTEIN: protein Shroom3 [Oreochromis niloticus]	100690525	-	-	-	-
LOC100690528	0	0	0	0	0	0	0	0	NC_031986.2	5045068	5234547	+	3213	LOC100690528	GO:0000139;GO:0005794;GO:0006486;GO:0016020;GO:0016021;GO:0016757;GO:0016758	K07819	[EC:2.4.1.86]	beta-1,3-galactosyltransferase 1 [Oreochromis niloticus]	100690528	GO:0006486//protein glycosylation;	GO:0000139//Golgi membrane;GO:0005794//Golgi apparatus;GO:0016020//membrane;GO:0016021//integral component of membrane;	GO:0016757//glycosyltransferase activity;GO:0016758//hexosyltransferase activity;	ko00601(Glycosphingolipid biosynthesis - lacto and neolacto series)
LOC100690534	3	0.105771959804448	3	0.102686983249792	1	0.0454455127250933	4	0.0863604081610388	NC_031979.2	15089850	15091596	+	1555	LOC100690534	GO:0004875;GO:0004878;GO:0004930;GO:0006935;GO:0007186;GO:0016021	K04010	-	C5a anaphylatoxin chemotactic receptor 1 [Oreochromis niloticus]	100690534	GO:0006935//chemotaxis;GO:0007186//G protein-coupled receptor signaling pathway;	GO:0016021//integral component of membrane;	GO:0004875//complement receptor activity;GO:0004878//complement component C5a receptor activity;GO:0004930//G protein-coupled receptor activity;	ko04080(Neuroactive ligand-receptor interaction)
LOC100690536	424	10.5423384033664	412	9.94519163852027	301	9.6467117725821	699	10.6427453343084	NC_031973.2	15819797	15826370	-	2205	LOC100690536	-	K11363	-	ataxin-7-like protein 3 [Oreochromis niloticus]	100690536	-	-	-	-
LOC100690538	14	0.12971976592546	13	0.11694086904369	17	0.203033991699821	37	0.209935190279929	NC_031969.2	22620698	22629951	+	5917	LOC100690538	GO:0005515;GO:0046872	K12015	[EC:2.3.2.27]	E3 ubiquitin-protein ligase TRIM39 isoform X1 [Oreochromis niloticus]	100690538	-	-	GO:0005515//protein binding;GO:0046872//metal ion binding;	-
LOC100690540	0	0	0	0	0	0	0	0	NC_031983.2	15808660	15813329	+	1826	LOC100690540	-	K03916	-	B2 bradykinin receptor [Oreochromis niloticus]	100690540	-	-	-	ko04810(Regulation of actin cytoskeleton);ko04080(Neuroactive ligand-receptor interaction);ko04020(Calcium signaling pathway)
LOC100690541	5	0.0868585749344724	8	0.134920370894319	3	0.0671746884862358	15	0.159565630573212	NC_031969.2	8810086	8813509	-	3156	LOC100690541	GO:0004930;GO:0005886;GO:0007165;GO:0007186;GO:0007218;GO:0016020;GO:0016021;GO:0030273	K04320	-	melanin-concentrating hormone receptor 1 [Oreochromis niloticus]	100690541	GO:0007165//signal transduction;GO:0007186//G protein-coupled receptor signaling pathway;GO:0007218//neuropeptide signaling pathway;	GO:0005886//plasma membrane;GO:0016020//membrane;GO:0016021//integral component of membrane;	GO:0004930//G protein-coupled receptor activity;GO:0030273//melanin-concentrating hormone receptor activity;	ko04080(Neuroactive ligand-receptor interaction)
LOC100690542	90	3.81024086863128	107	4.39783107027454	76	4.14729783308998	181	4.692387775862	NC_031987.2	3594974	3598348	-	1295	LOC100690542	GO:0008168	-	-	putative methyltransferase DDB_G0268948 [Oreochromis niloticus]	100690542	-	-	GO:0008168//methyltransferase activity;	-
LOC100690545	1	0.0334707768611959	0	0	0	0	0	0	NC_031972.2	45533729	45572975	+	1638	LOC100690545	-	K06566	-	dispanin subfamily A member 2b-like isoform X3 [Oreochromis niloticus]	100690545	-	-	-	-
LOC100690546	0	0	1	0.0193479048774296	0	0	0	0	NC_031985.2	18329195	18336540	+	2751	LOC100690546	-	K04317	-	G-protein coupled receptor 20 [Oreochromis niloticus]	100690546	-	-	-	-
LOC100690549	213	2.31242638063566	206	2.17120272900368	151	2.11303635948822	257	1.70854661957608	NC_031984.2	24639499	24657443	+	5050	LOC100690549	-	K24387	-	lethal(3)malignant brain tumor-like protein 1 isoform X1 [Oreochromis niloticus]	100690549	-	-	-	-
LOC100690550	1486	13.4328354316533	1759	15.4368814234172	1335	15.5550661176981	2848	15.7650106347198	NC_031981.2	10198044	10352901	-	6065	LOC100690550	GO:0005737;GO:0016020	-	-	ELKS/Rab6-interacting/CAST family member 1 isoform X1 [Oreochromis niloticus]	100690550	-	GO:0005737//cytoplasm;GO:0016020//membrane;	-	-
LOC100690551	0	0	0	0	0	0	0	0	NC_031981.2	3144560	3150858	+	3774	LOC100690551	-	-	-	putative C-type lectin domain family 20 member A [Oreochromis niloticus]	100690551	-	-	-	-
LOC100690553	5161	58.2806403348045	4651	50.9896040090892	2890	42.0658829888636	8292	57.3396644929415	NC_031977.2	11945279	11959141	-	4855	LOC100690553	-	K21392	-	inactive carboxypeptidase-like protein X2 [Oreochromis niloticus]	100690553	-	-	-	-
LOC100690556	147	2.48207406137971	134	2.19658009442142	87	1.89346972251748	219	2.26436750825385	NC_031966.2	27561471	27571751	+	3247	LOC100690556	-	K16580	-	SLAIN motif-containing protein-like [Oreochromis niloticus]	100690556	-	-	-	-
LOC100690557	0	0	0	0	0	0	0	0	NC_031977.2	20576695	20578955	-	1277	LOC100690557	-	-	-	putative defense protein Hdd11 [Oreochromis niloticus]	100690557	-	-	-	-
LOC100690559	0	0	0	0	1	0.011539479472162	0	0	NC_031980.2	25155513	25161636	+	6124	LOC100690559	-	K06087	-	claudin-20-like [Oreochromis niloticus]	100690559	-	-	-	ko04530(Tight junction);ko04514(Cell adhesion molecules)
LOC100690562	668	7.51553222021154	712	7.77692868013129	572	8.29508839492335	1241	8.54988864410043	NC_031965.2	13923424	13938087	+	4873	LOC100690562	GO:0005516;GO:0005975;GO:0005977	K07190	-	phosphorylase b kinase regulatory subunit alpha, liver isoform isoform X1 [Oreochromis niloticus]	100690562	GO:0005975//carbohydrate metabolic process;GO:0005977//glycogen metabolic process;	-	GO:0005516//calmodulin binding;	ko04910(Insulin signaling pathway);ko04020(Calcium signaling pathway)
LOC100690563	116	1.36974270295975	143	1.63931301818795	95	1.44592685059539	196	1.41723698036406	NC_031971.2	24827529	24834378	-	4643	LOC100690563	-	-	-	uncharacterized protein LOC100690563 [Oreochromis niloticus]	100690563	-	-	-	-
LOC100690564	2434	30.9472106914859	1957	24.156644462883	1422	23.3046317701423	2474	19.262206367352	NC_031984.2	18507996	18521159	+	4312	LOC100690564	GO:0005515;GO:0005634;GO:0007155;GO:0030054;GO:0030057;GO:0098609	K10387	-	plakophilin-1 [Oreochromis niloticus]	100690564	GO:0007155//cell adhesion;GO:0098609//cell-cell adhesion;	GO:0005634//nucleus;GO:0030054//cell junction;GO:0030057//desmosome;	GO:0005515//protein binding;	-
LOC100690565	4532	41.6472511706054	5333	47.5787325398716	3664	43.4003884782892	8302	46.7180350653632	NC_031982.2	24263740	24295390	-	5966	LOC100690565	GO:0005096;GO:0007165;GO:0035556;GO:0043547	K20644	-	rho GTPase-activating protein 29 isoform X1 [Oreochromis niloticus]	100690565	GO:0007165//signal transduction;GO:0035556//intracellular signal transduction;GO:0043547//positive regulation of GTPase activity;	-	GO:0005096//GTPase activator activity;	-
LOC100690566	947	30.0112141480989	1067	32.8278809832959	746	30.4729237725375	1676	32.5246775348463	NC_031981.2	24006954	24014205	-	1730	LOC100690566	GO:0005739;GO:0005743;GO:0005886;GO:0016020	K17081	-	prohibitin-2 [Oreochromis niloticus]	100690566	-	GO:0005739//mitochondrion;GO:0005743//mitochondrial inner membrane;GO:0005886//plasma membrane;GO:0016020//membrane;	-	-
LOC100690567	128	1.08163023425182	116	0.951637794831352	83	0.904042093074008	221	1.143579919335	NC_031985.2	27891613	27953779	-	6488	LOC100690567	-	K23939	-	LOW QUALITY PROTEIN: FH1/FH2 domain-containing protein 3 [Oreochromis niloticus]	100690567	-	-	-	-
LOC100690570	569	12.6914159445588	369	7.99040921532604	357	10.2637895470483	203	2.77267679436069	NC_031987.2	31650644	31659466	+	2458	LOC100690570	GO:0005125;GO:0005164;GO:0005515;GO:0005615;GO:0006955;GO:0007165;GO:0009612;GO:0016020	K05473	-	tumor necrosis factor ligand superfamily member 11 [Oreochromis niloticus]	100690570	GO:0006955//immune response;GO:0007165//signal transduction;GO:0009612//response to mechanical stimulus;	GO:0005615//extracellular space;GO:0016020//membrane;	GO:0005125//cytokine activity;GO:0005164//tumor necrosis factor receptor binding;GO:0005515//protein binding;	ko04060(Cytokine-cytokine receptor interaction)
LOC100690574	2247	69.5214857361409	2199	66.052011181073	1716	68.4344792581176	3840	72.7532829022566	NC_031971.2	30867061	30872989	+	1772	LOC100690574	-	K20348	-	transmembrane emp24 domain-containing protein 1 [Oreochromis niloticus]	100690574	-	-	-	-
LOC100690575	360	8.90259255728914	458	10.9957363705712	289	9.2119919671147	695	10.5245660926746	NC_031979.2	30361818	30432858	+	2217	LOC100690575	GO:0016020;GO:0016021;GO:0016757	K13675	[EC:2.4.1.-]	beta-1,3-glucosyltransferase isoform X1 [Oreochromis niloticus]	100690575	-	GO:0016020//membrane;GO:0016021//integral component of membrane;	GO:0016757//glycosyltransferase activity;	ko00514(Other types of O-glycan biosynthesis)
LOC100690576	611	27.1900616531399	400	17.2811968564314	376	21.5674369968405	612	16.6773023600922	NC_031967.2	14346891	14351051	-	1232	LOC100690576	GO:0005737;GO:0005856;GO:0005869	K10428	-	dynactin subunit 6 [Oreochromis niloticus]	100690576	-	GO:0005737//cytoplasm;GO:0005856//cytoskeleton;GO:0005869//dynactin complex;	-	ko05132(Salmonella infection)
LOC100690577	0	0	0	0	0	0	0	0	NC_031967.2	7133212	7136003	-	2222	LOC100690577	GO:0005886;GO:0016020;GO:0016021	-	-	uncharacterized protein LOC100690577 [Oreochromis niloticus]	100690577	-	GO:0005886//plasma membrane;GO:0016020//membrane;GO:0016021//integral component of membrane;	-	-
LOC100690578	7	0.122221632958749	15	0.254264743556411	10	0.225056599641784	9	0.096227222310011	NC_031976.2	22555423	22569579	+	3140	LOC100690578	-	K04872	-	voltage-dependent calcium channel gamma-7 subunit [Oreochromis niloticus]	100690578	-	-	-	ko04261(Adrenergic signaling in cardiomyocytes);ko04260(Cardiac muscle contraction);ko04010(MAPK signaling pathway)
LOC100690579	160	0.836625770127061	147	0.746231253096603	112	0.754867953858106	211	0.675614728652304	NC_031965.2	11425701	11500668	-	10485	LOC100690579	GO:0004222;GO:0005576;GO:0006508;GO:0008233;GO:0008237;GO:0016787;GO:0046872	K08622	[EC:3.4.24.-]	A disintegrin and metalloproteinase with thrombospondin motifs 7 isoform X1 [Oreochromis niloticus]	100690579	GO:0006508//proteolysis;	GO:0005576//extracellular region;	GO:0004222//metalloendopeptidase activity;GO:0008233//peptidase activity;GO:0008237//metallopeptidase activity;GO:0016787//hydrolase activity;GO:0046872//metal ion binding;	-
LOC100690581	10	0.153873512485655	13	0.194201269192117	5	0.099168919853382	17	0.16018365069724	NC_031976.2	19455504	19465272	-	3563	LOC100690581	GO:0016020;GO:0016021;GO:0022857;GO:0055085	K15378	-	solute carrier family 45 member 4 isoform X1 [Oreochromis niloticus]	100690581	GO:0055085//transmembrane transport;	GO:0016020//membrane;GO:0016021//integral component of membrane;	GO:0022857//transmembrane transporter activity;	-
LOC100690582	3664	177.298575000012	3230	151.738975116083	2643	164.849887163209	4733	140.246387332245	NC_031977.2	26201512	26205037	-	1133	LOC100690582	-	K01527	-	transcription factor BTF3 [Oreochromis niloticus]	100690582	-	-	-	-
LOC100690585	575	6.60059698214351	623	6.94301754103744	515	7.62016388778744	1151	8.0908862190467	NC_031977.2	17589856	17602107	-	4776	LOC100690585	GO:0005515	K03255	-	clustered mitochondria protein homolog isoform X1 [Oreochromis niloticus]	100690585	-	-	GO:0005515//protein binding;	-
LOC100690586	7077	125.079775207243	8712	149.486029658527	5518	125.707533037568	13040	141.130501963493	NC_031970.2	5727026	5743540	-	3102	LOC100690586	GO:0003824;GO:0004372;GO:0006730;GO:0016740;GO:0019264;GO:0030170;GO:0035999	K00600	[EC:2.1.2.1]	serine hydroxymethyltransferase, mitochondrial [Oreochromis niloticus]	100690586	GO:0006730//one-carbon metabolic process;GO:0019264//glycine biosynthetic process from serine;GO:0035999//tetrahydrofolate interconversion;	-	GO:0003824//catalytic activity;GO:0004372//glycine hydroxymethyltransferase activity;GO:0016740//transferase activity;GO:0030170//pyridoxal phosphate binding;	ko00670(One carbon pool by folate);ko00630(Glyoxylate and dicarboxylate metabolism);ko00260(Glycine, serine and threonine metabolism)
LOC100690587	0	0	0	0	0	0	0	0	NC_031978.2	18268392	18270973	-	1637	LOC100690587	GO:0004308;GO:0005794;GO:0006486;GO:0008373;GO:0016020;GO:0016021;GO:0016740;GO:0016757;GO:0047291;GO:0097503	K03370	[EC:2.4.99.9]	lactosylceramide alpha-2,3-sialyltransferase [Oreochromis niloticus]	100690587	GO:0006486//protein glycosylation;GO:0097503//sialylation;	GO:0005794//Golgi apparatus;GO:0016020//membrane;GO:0016021//integral component of membrane;	GO:0004308//exo-alpha-sialidase activity;GO:0008373//sialyltransferase activity;GO:0016740//transferase activity;GO:0016757//glycosyltransferase activity;GO:0047291//lactosylceramide alpha-2,3-sialyltransferase activity;	ko00604(Glycosphingolipid biosynthesis - ganglio series)
LOC100690588	475	12.9048255385795	493	13.0032014641624	366	12.8168506725631	764	12.7103434221355	NC_031965.2	192501	210009	+	2018	LOC100690588	-	K03097	[EC:2.7.11.1]	casein kinase II subunit alpha' [Oreochromis niloticus]	100690588	-	-	-	ko04520(Adherens junction);ko04310(Wnt signaling pathway);ko04137(Mitophagy - animal);ko03008(Ribosome biogenesis in eukaryotes)
LOC100690589	34	1.07376411575675	29	0.889145451161551	29	1.18051002093207	62	1.19902173830728	NC_031985.2	6822240	6829782	+	1736	LOC100690589	GO:0016020;GO:0016021	K06751	-	major histocompatibility complex class I-related gene protein [Oreochromis niloticus]	100690589	-	GO:0016020//membrane;GO:0016021//integral component of membrane;	-	ko05168(Herpes simplex virus 1 infection);ko04514(Cell adhesion molecules);ko04218(Cellular senescence);ko04145(Phagosome);ko04144(Endocytosis)
LOC100690594	3006	47.2896264823268	3289	50.2325962408243	2446	49.5992456284861	5344	51.4812111180473	NC_031972.2	37323623	37343616	+	3485	LOC100690594	GO:0004721;GO:0004722;GO:0005516;GO:0006470;GO:0016787;GO:0033192;GO:0046872;GO:0097720;GO:0106306;GO:0106307	K04348	[EC:3.1.3.16]	serine/threonine-protein phosphatase 2B catalytic subunit gamma isoform isoform X1 [Oreochromis niloticus]	100690594	GO:0006470//protein dephosphorylation;GO:0097720//calcineurin-mediated signaling;	-	GO:0004721//phosphoprotein phosphatase activity;GO:0004722//protein serine/threonine phosphatase activity;GO:0005516//calmodulin binding;GO:0016787//hydrolase activity;GO:0033192//calmodulin-dependent protein phosphatase activity;GO:0046872//metal ion binding;GO:0106306//protein serine phosphatase activity;GO:0106307//protein threonine phosphatase activity;	ko04625(C-type lectin receptor signaling pathway);ko04370(VEGF signaling pathway);ko04310(Wnt signaling pathway);ko04218(Cellular senescence);ko04114(Oocyte meiosis);ko04020(Calcium signaling pathway);ko04010(MAPK signaling pathway)
LOC100690595	0	0	0	0	0	0	0	0	NC_031975.2	26127811	26167517	-	1264	LOC100690595	-	-	-	uncharacterized protein LOC100690595 isoform X1 [Oreochromis niloticus]	100690595	-	-	-	-
LOC100690597	24	0.237810081324297	32	0.307832055335239	21	0.268213124532427	47	0.285182108731679	NC_031986.2	23773195	23795082	-	5533	LOC100690597	-	K10866	[EC:3.6.-.-]	DNA repair protein RAD50 isoform X1 [Oreochromis niloticus]	100690597	-	-	-	ko04218(Cellular senescence);ko03450(Non-homologous end-joining);ko03440(Homologous recombination)
LOC100690598	1	0.0200824661167176	0	0	1	0.0258856308745495	1	0.0122976588544336	NC_031977.2	2433044	2455485	+	2730	LOC100690598	-	K21432	-	neutrophil cytosol factor 2 [Oreochromis niloticus]	100690598	-	-	-	-
LOC100690600	241	5.15121127959922	246	5.1047240679068	179	4.9315911264975	404	5.28784947513916	NC_031981.2	35517049	35560962	+	2565	LOC100690600	-	-	-	cyclin-dependent kinase 17 isoform X1 [Oreochromis niloticus]	100690600	-	-	-	-
LOC100690603	5397	174.361367174516	5890	184.73874390801	4224	175.8990395654	10615	210.001909876069	NC_031978.2	31202770	31212240	-	1697	LOC100690603	-	K07874	-	ras-related protein ORAB-1 [Oreochromis niloticus]	100690603	-	-	-	ko04140(Autophagy - animal)
LOC100690604	448	9.78942182518544	461	9.77968345656031	372	10.4776449944031	751	10.0490351188224	NC_031975.2	33286447	33300706	-	2509	LOC100690604	GO:0001895;GO:0004663;GO:0005092;GO:0005096;GO:0005737;GO:0005968;GO:0006886;GO:0007264;GO:0010842;GO:0018215;GO:0018344;GO:0042491;GO:0043066;GO:0043547;GO:0048798;GO:0050790;GO:0050910;GO:0050935;GO:0060042;GO:0098727	K23460	-	rab proteins geranylgeranyltransferase component A 1 [Oreochromis niloticus]	100690604	GO:0001895//retina homeostasis;GO:0006886//intracellular protein transport;GO:0007264//small GTPase mediated signal transduction;GO:0010842//retina layer formation;GO:0018215//protein phosphopantetheinylation;GO:0018344//protein geranylgeranylation;GO:0042491//inner ear auditory receptor cell differentiation;GO:0043066//negative regulation of apoptotic process;GO:0043547//positive regulation of G…	GO:0005737//cytoplasm;GO:0005968//Rab-protein geranylgeranyltransferase complex;	GO:0004663//Rab geranylgeranyltransferase activity;GO:0005092//GDP-dissociation inhibitor activity;GO:0005096//GTPase activator activity;	-
LOC100690606	14	0.199415914518302	17	0.235085338374317	18	0.330480618647794	25	0.21806059153419	NC_031974.2	3440709	3451520	-	3849	LOC100690606	-	-	-	NACHT, LRR and PYD domains-containing protein 12 [Oreochromis niloticus]	100690606	-	-	-	-
LOC100690607	0	0	0	0	0	0	0	0	NC_031987.2	35283834	35289362	+	1035	LOC100690607	GO:0004930;GO:0007165;GO:0007186;GO:0016020;GO:0016021	K05051	-	trace amine-associated receptor 13c-like [Oreochromis niloticus]	100690607	GO:0007165//signal transduction;GO:0007186//G protein-coupled receptor signaling pathway;	GO:0016020//membrane;GO:0016021//integral component of membrane;	GO:0004930//G protein-coupled receptor activity;	ko04080(Neuroactive ligand-receptor interaction)
LOC100690608	13	0.46492284571579	6	0.20832127717342	5	0.230488494088454	13	0.284699225534149	NC_031976.2	38376742	38379615	+	1533	LOC100690608	-	K20910	-	thioredoxin-interacting protein [Oreochromis niloticus]	100690608	-	-	-	ko04621(NOD-like receptor signaling pathway)
LOC100690610	0	0	0	0	0	0	0	0	NC_031982.2	34591230	34592994	+	1765	LOC100690610	GO:0004930;GO:0007165;GO:0007186;GO:0007601;GO:0007602;GO:0008377;GO:0009881;GO:0016020;GO:0016021;GO:0018298;GO:0050896	K04255	-	melanopsin [Oreochromis niloticus]	100690610	GO:0007165//signal transduction;GO:0007186//G protein-coupled receptor signaling pathway;GO:0007601//visual perception;GO:0007602//phototransduction;GO:0008377//light-induced release of internally sequestered calcium ion;GO:0018298//protein-chromophore linkage;GO:0050896//response to stimulus;	GO:0016020//membrane;GO:0016021//integral component of membrane;	GO:0004930//G protein-coupled receptor activity;GO:0009881//photoreceptor activity;	-
LOC100690615	171	1.06936211443678	216	1.31137614288202	154	1.2413410439464	359	1.37476520057771	NC_031965.2	38396546	38415435	-	8767	LOC100690615	GO:0005216;GO:0005244;GO:0005249;GO:0005267;GO:0005515;GO:0006811;GO:0006813;GO:0008076;GO:0016020;GO:0016021;GO:0034765;GO:0051260;GO:0055085;GO:0071805	K04903	-	potassium voltage-gated channel subfamily G member 4 [Oreochromis niloticus]	100690615	GO:0006811//ion transport;GO:0006813//potassium ion transport;GO:0034765//regulation of ion transmembrane transport;GO:0051260//protein homooligomerization;GO:0055085//transmembrane transport;GO:0071805//potassium ion transmembrane transport;	GO:0008076//voltage-gated potassium channel complex;GO:0016020//membrane;GO:0016021//integral component of membrane;	GO:0005216//ion channel activity;GO:0005244//voltage-gated ion channel activity;GO:0005249//voltage-gated potassium channel activity;GO:0005267//potassium channel activity;GO:0005515//protein binding;	-
LOC100690617	0	0	0	0	0	0	0	0	NC_031982.2	20806453	20810153	+	1858	LOC100690617	GO:0004930;GO:0004950;GO:0006935;GO:0007165;GO:0007186;GO:0016020;GO:0016021;GO:0070098	K04193	-	chemokine XC receptor 1 [Oreochromis niloticus]	100690617	GO:0006935//chemotaxis;GO:0007165//signal transduction;GO:0007186//G protein-coupled receptor signaling pathway;GO:0070098//chemokine-mediated signaling pathway;	GO:0016020//membrane;GO:0016021//integral component of membrane;	GO:0004930//G protein-coupled receptor activity;GO:0004950//chemokine receptor activity;	ko04060(Cytokine-cytokine receptor interaction)
LOC100690618	0	0	0	0	0	0	0	0	NC_031979.2	24982793	24989584	+	2686	LOC100690618	-	K04613	-	extracellular calcium-sensing receptor-like [Oreochromis niloticus]	100690618	-	-	-	-
LOC100690619	202	6.3465196359456	184	5.61237815614716	160	6.47956651346889	278	5.34853020686755	NC_031967.2	21694927	21700485	+	1745	LOC100690619	-	K11147	[EC:1.1.-.-]	dehydrogenase/reductase SDR family member 4 [Oreochromis niloticus]	100690619	-	-	-	ko04146(Peroxisome);ko00830(Retinol metabolism)
LOC100690620	0	0	0	0	0	0	0	0	NC_031973.2	19763312	19766092	+	1994	LOC100690620	-	K07627	-	gap junction delta-3 protein-like [Oreochromis niloticus]	100690620	-	-	-	-
LOC100690622	1767	37.2027684812193	1711	34.9730544123543	1198	32.5115173580833	2687	34.6427033422759	NC_031984.2	14240197	14245720	+	2604	LOC100690622	-	-	-	caspase recruitment domain-containing protein 19 isoform X1 [Oreochromis niloticus]	100690622	-	-	-	-
LOC100690625	0	0	0	0	0	0	0	0	NC_031967.2	57435374	57439325	-	3149	LOC100690625	-	-	-	GTPase IMAP family member 8-like isoform X1 [Oreochromis niloticus]	100690625	-	-	-	-
LOC100690629	233	1.32279754294117	234	1.28972809344178	204	1.49282650374382	461	1.6026687996345	NC_031986.2	37703171	37735609	-	9657	LOC100690629	GO:0000785;GO:0000981;GO:0003677;GO:0003700;GO:0005634;GO:0005667;GO:0005737;GO:0006355;GO:0007498;GO:0007623;GO:0009266;GO:0009416;GO:0009648;GO:0010468;GO:0010628;GO:0032922;GO:0032991;GO:0045893;GO:0045944;GO:0046983;GO:0060215	K02223	[EC:2.3.1.48]	circadian locomoter output cycles protein kaput [Oreochromis niloticus]	100690629	GO:0006355//regulation of transcription, DNA-templated;GO:0007498//mesoderm development;GO:0007623//circadian rhythm;GO:0009266//response to temperature stimulus;GO:0009416//response to light stimulus;GO:0009648//photoperiodism;GO:0010468//regulation of gene expression;GO:0010628//positive regulation of gene expression;GO:0032922//circadian regulation of gene expression;GO:0045893//positive regul…	GO:0000785//chromatin;GO:0005634//nucleus;GO:0005667//transcription regulator complex;GO:0005737//cytoplasm;GO:0032991//protein-containing complex;	GO:0000981//DNA-binding transcription factor activity, RNA polymerase II-specific;GO:0003677//DNA binding;GO:0003700//DNA-binding transcription factor activity;GO:0046983//protein dimerization activity;	-
LOC100690631	61	1.06338094830429	64	1.08313816354205	62	1.39313255383982	135	1.44111356782242	NC_031972.2	50941276	50950017	+	3145	LOC100690631	-	K10130	-	p53-induced death domain-containing protein 1 [Oreochromis niloticus]	100690631	-	-	-	ko04210(Apoptosis);ko04115(p53 signaling pathway)
LOC100690633	1	0.0104329462414156	1	0.0101286558168998	0	0	5	0.0319434906494803	NC_031980.2	6229397	6251253	-	5255	LOC100690633	-	-	-	protein stum homolog [Oreochromis niloticus]	100690633	-	-	-	-
LOC100690637	4250	82.979634301715	4731	89.676856969214	3536	88.9890465842845	8530	101.985168083088	NC_031983.2	17081000	17084771	-	2808	LOC100690637	GO:0005515	K12160	-	small ubiquitin-related modifier 3 isoform X1 [Oreochromis niloticus]	100690637	-	-	GO:0005515//protein binding;	ko03013(Nucleocytoplasmic transport)
LOC100690639	45	0.772426725873123	49	0.816555488281974	35	0.774380723250846	49	0.515046282078143	NC_031972.2	50401003	50416351	+	3194	LOC100690639	GO:0016020;GO:0016021;GO:0061588	K19503	-	anoctamin-9 isoform X1 [Oreochromis niloticus]	100690639	GO:0061588//calcium activated phospholipid scrambling;	GO:0016020//membrane;GO:0016021//integral component of membrane;	-	-
LOC100690640	9	0.0658340483639427	3	0.0213046376188694	9	0.0848578986774757	7	0.0313553383199769	NC_031985.2	19740019	19764377	-	7495	LOC100690640	GO:0006836;GO:0007268;GO:0016020;GO:0016021;GO:0022857;GO:0030054;GO:0030672;GO:0031410;GO:0045202;GO:0055085	K06258	-	synaptic vesicle glycoprotein 2A [Oreochromis niloticus]	100690640	GO:0006836//neurotransmitter transport;GO:0007268//chemical synaptic transmission;GO:0055085//transmembrane transport;	GO:0016020//membrane;GO:0016021//integral component of membrane;GO:0030054//cell junction;GO:0030672//synaptic vesicle membrane;GO:0031410//cytoplasmic vesicle;GO:0045202//synapse;	GO:0022857//transmembrane transporter activity;	ko04512(ECM-receptor interaction)
LOC100690642	9	0.0543062065251762	13	0.0761544268249519	5	0.0388882744263262	8	0.0295598579551872	NC_031986.2	32372632	32422090	+	9086	LOC100690642	-	K10392	-	kinesin-like protein KIF1A isoform X1 [Oreochromis niloticus]	100690642	-	-	-	-
LOC100690644	0	0	0	0	0	0	0	0	NC_031984.2	24518749	24524351	+	1956	LOC100690644	GO:0005615;GO:0008289	K05399	-	lipopolysaccharide-binding protein [Oreochromis niloticus]	100690644	-	GO:0005615//extracellular space;	GO:0008289//lipid binding;	ko04620(Toll-like receptor signaling pathway)
LOC100690645	0	0	1	0.0120940891428786	0	0	0	0	NC_031983.2	23039941	23053615	-	4401	LOC100690645	-	K02148	-	V-type proton ATPase subunit C 1-B isoform X1 [Oreochromis niloticus]	100690645	-	-	-	ko04150(mTOR signaling pathway);ko04145(Phagosome);ko00190(Oxidative phosphorylation)
LOC100690646	6617	342.243303531598	5505	276.424155829752	4228	281.871076633618	7802	247.107068739297	NC_031983.2	27280204	27283668	-	1060	LOC100690646	GO:0016020;GO:0016021	K00799	[EC:2.5.1.18]	microsomal glutathione S-transferase 3 [Oreochromis niloticus]	100690646	-	GO:0016020//membrane;GO:0016021//integral component of membrane;	-	ko00983(Drug metabolism - other enzymes);ko00982(Drug metabolism - cytochrome P450);ko00980(Metabolism of xenobiotics by cytochrome P450);ko00480(Glutathione metabolism)
LOC100690648	266	5.32049808268441	215	4.17497576006161	145	3.73835351393302	280	3.4295258768074	NC_031969.2	3588738	3605500	+	2741	LOC100690648	GO:0004620;GO:0006629;GO:0009395;GO:0016042;GO:0016787	K16342	[EC:3.1.1.4]	cytosolic phospholipase A2 gamma isoform X1 [Oreochromis niloticus]	100690648	GO:0006629//lipid metabolic process;GO:0009395//phospholipid catabolic process;GO:0016042//lipid catabolic process;	-	GO:0004620//phospholipase activity;GO:0016787//hydrolase activity;	ko04912(GnRH signaling pathway);ko04370(VEGF signaling pathway);ko04270(Vascular smooth muscle contraction);ko04217(Necroptosis);ko04010(MAPK signaling pathway);ko00592(alpha-Linolenic acid metabolism);ko00591(Linoleic acid metabolism);ko00590(Arachidonic acid metabolism);ko00565(Ether lipid metabolism);ko00564(Glycerophospholipid metabolism)
LOC100690652	21	0.312182153598541	21	0.303076955714204	11	0.210776978080998	49	0.446056893968977	NC_031985.2	13134424	13149965	-	3688	LOC100690652	GO:0000166;GO:0004672;GO:0004674;GO:0005524;GO:0006468;GO:0016301;GO:0016310;GO:0016740;GO:0035091	K13302	[EC:2.7.11.1]	serine/threonine-protein kinase Sgk1 isoform X1 [Oreochromis niloticus]	100690652	GO:0006468//protein phosphorylation;GO:0016310//phosphorylation;	-	GO:0000166//nucleotide binding;GO:0004672//protein kinase activity;GO:0004674//protein serine/threonine kinase activity;GO:0005524//ATP binding;GO:0016301//kinase activity;GO:0016740//transferase activity;GO:0035091//phosphatidylinositol binding;	ko04150(mTOR signaling pathway);ko04068(FoxO signaling pathway)
LOC100690653	1263	13.3444097794914	1394	14.2989331907931	1085	14.7763601718942	2295	14.8485521109319	NC_031987.2	17422061	17438532	-	5189	LOC100690653	GO:0046872	K14943	-	muscleblind-like protein 2a isoform X1 [Oreochromis niloticus]	100690653	-	-	GO:0046872//metal ion binding;	-
LOC100690654	231	2.50437128874542	226	2.37870189990602	149	2.0821629564644	286	1.89870794549431	NC_031983.2	6991156	7005586	+	5057	LOC100690654	GO:0046872	K11347	-	protein Jade-1 isoform X1 [Oreochromis niloticus]	100690654	-	-	GO:0046872//metal ion binding;	-
LOC100690660	0	0	0	0	0	0	0	0	NC_031973.2	1108995	1110428	-	1046	LOC100690660	-	-	-	glycine-rich cell wall structural protein 1 isoform X1 [Oreochromis niloticus]	100690660	-	-	-	-
LOC100690665	1	0.0525144947304971	0	0	0	0	0	0	NC_031976.2	21906114	21910707	+	1044	LOC100690665	-	K13349	-	mpv17-like protein [Oreochromis niloticus]	100690665	-	-	-	ko04146(Peroxisome)
LOC100690666	0	0	0	0	0	0	0	0	NC_031967.2	36107518	36110881	+	979	LOC100690666	GO:0006955;GO:0016020;GO:0016021;GO:0019882;GO:0042613	K06752	-	HLA class II histocompatibility antigen, DRB1-8 beta chain-like [Oreochromis niloticus]	100690666	GO:0006955//immune response;GO:0019882//antigen processing and presentation;	GO:0016020//membrane;GO:0016021//integral component of membrane;GO:0042613//MHC class II protein complex;	-	ko05168(Herpes simplex virus 1 infection);ko04672(Intestinal immune network for IgA production);ko04514(Cell adhesion molecules);ko04145(Phagosome)
LOC100690668	11	0.367729547246969	16	0.519278890905451	16	0.689441680853854	21	0.429893159832122	NC_031986.2	35975749	35985942	+	1640	LOC100690668	-	K16519	-	paralemmin-1 isoform X1 [Oreochromis niloticus]	100690668	-	-	-	-
LOC100690670	1	0.019331852079915	0	0	0	0	2	0.0236760286830775	NC_031976.2	8056818	8065708	+	2836	LOC100690670	GO:0016311;GO:0016791	K18041	[EC:3.1.3.48]	protein tyrosine phosphatase type IVA 3 [Oreochromis niloticus]	100690670	GO:0016311//dephosphorylation;	-	GO:0016791//phosphatase activity;	-
LOC100690674	3252	45.4477009649691	3167	42.9689052685445	2355	42.4222798208284	5495	47.0256142380724	NC_031977.2	13559451	13574082	+	3923	LOC100690674	-	K00820	[EC:2.6.1.16]	glutamine--fructose-6-phosphate aminotransferase [isomerizing] 1 [Oreochromis niloticus]	100690674	-	-	-	ko00520(Amino sugar and nucleotide sugar metabolism);ko00250(Alanine, aspartate and glutamate metabolism)
LOC100690676	2	0.0342871372724446	2	0.033287108391375	0	0	1	0.0104980014611019	NC_031975.2	30028111	30049158	+	3198	LOC100690676	-	K00844	[EC:2.7.1.1]	hexokinase-2 [Oreochromis niloticus]	100690676	-	-	-	ko04910(Insulin signaling pathway);ko00524(Neomycin, kanamycin and gentamicin biosynthesis);ko00520(Amino sugar and nucleotide sugar metabolism);ko00500(Starch and sucrose metabolism);ko00052(Galactose metabolism);ko00051(Fructose and mannose metabolism);ko00010(Glycolysis / Gluconeogenesis)
LOC100690677	10917	149.258347004399	10455	138.772751235085	7510	132.347872787849	18951	158.661971809106	NC_031973.2	28484626	28513686	+	4010	LOC100690677	GO:0005901;GO:0006363;GO:0030903	K19387	-	caveolae-associated protein 1 [Oreochromis niloticus]	100690677	GO:0006363//termination of RNA polymerase I transcription;GO:0030903//notochord development;	GO:0005901//caveola;	-	-
LOC100690678	71	0.47200004940019	88	0.567951448522756	53	0.454152046955082	130	0.529215366489451	NC_031971.2	6024478	6052153	+	8247	LOC100690678	-	-	-	MORN repeat-containing protein 4 [Oreochromis niloticus]	100690678	-	-	-	-
LOC100690679	548	10.8974148020508	593	11.4483384789483	439	11.2525034581869	1033	12.5790731805585	NC_031976.2	19067433	19071559	+	2757	LOC100690679	GO:0016020;GO:0016021	-	-	protein FAM8A1 isoform X1 [Oreochromis niloticus]	100690679	-	GO:0016020//membrane;GO:0016021//integral component of membrane;	-	-
LOC100690680	6448	435.360165457173	4161	272.750917695076	3855	335.497859813288	5078	209.952840935323	NC_031971.2	39635066	39636963	+	812	LOC100690680	-	-	-	uncharacterized protein LOC100690680 [Oreochromis niloticus]	100690680	-	-	-	-
LOC100690681	3	0.0257274202246077	1	0.00832568220206612	2	0.0221078593109714	0	0	NC_031969.2	13252458	13270524	+	6393	LOC100690681	-	K23930	-	mucin-12 isoform X1 [Oreochromis niloticus]	100690681	-	-	-	-
LOC100690683	1472	40.0509156516112	1660	43.8487857506513	1231	43.1722221766437	2357	39.2707884076066	NC_031979.2	28688063	28693695	+	2015	LOC100690683	GO:0005739;GO:0006915;GO:0006919	K10522	-	diablo homolog, mitochondrial [Oreochromis niloticus]	100690683	GO:0006915//apoptotic process;GO:0006919//activation of cysteine-type endopeptidase activity involved in apoptotic process;	GO:0005739//mitochondrion;	-	ko04210(Apoptosis)
LOC100690684	118	5.72510233171628	99	4.6631703942151	96	6.00363375186011	184	5.46669026173372	NC_031982.2	5326146	5328279	+	1130	LOC100690684	-	-	-	protein N-lysine methyltransferase FAM173B [Oreochromis niloticus]	100690684	-	-	-	-
LOC100690685	217	1.60078764157759	176	1.26046706027103	155	1.47383001945178	230	1.03898008540082	NC_031974.2	5723623	5739604	-	7432	LOC100690685	GO:0005515	-	-	NLR family CARD domain-containing protein 3 isoform X1 [Oreochromis niloticus]	100690685	-	-	GO:0005515//protein binding;	-
LOC100690686	0	0	0	0	0	0	0	0	NC_031971.2	41096915	41125305	-	6390	LOC100690686	GO:0016021;GO:0031175;GO:0051489	-	-	neuronal membrane glycoprotein M6-a isoform X1 [Oreochromis niloticus]	100690686	GO:0031175//neuron projection development;GO:0051489//regulation of filopodium assembly;	GO:0016021//integral component of membrane;	-	-
LOC100690688	1224	13.9774968086511	1388	15.3880041260401	1125	16.5593092737888	2224	15.5520686706667	NC_031965.2	11922068	11950873	-	4801	LOC100690688	-	K04497	-	LOW QUALITY PROTEIN: transducin-like enhancer protein 3-B [Oreochromis niloticus]	100690688	-	-	-	ko04330(Notch signaling pathway);ko04310(Wnt signaling pathway)
LOC100690689	39	0.320999875010797	23	0.183786216080108	12	0.127310203790758	29	0.14616508805067	NC_031975.2	10424781	10433922	-	6661	LOC100690689	GO:1990817	K23035	[EC:2.7.7.19]	uncharacterized protein LOC100690689 [Oreochromis niloticus]	100690689	-	-	GO:1990817//RNA adenylyltransferase activity;	-
LOC100690692	0	0	0	0	0	0	0	0	NC_031967.2	9135510	9140189	-	2264	LOC100690692	GO:0005515;GO:0008270;GO:0046872	-	-	E3 ubiquitin-protein ligase TRIM39 [Oreochromis niloticus]	100690692	-	-	GO:0005515//protein binding;GO:0008270//zinc ion binding;GO:0046872//metal ion binding;	-
LOC100690693	4	0.176998006452426	2	0.0859178148794329	4	0.228144543301114	2	0.0541930729178432	NC_031974.2	24942470	24944984	-	1239	LOC100690693	-	K06752	-	sialoadhesin [Oreochromis niloticus]	100690693	-	-	-	ko05168(Herpes simplex virus 1 infection);ko04672(Intestinal immune network for IgA production);ko04514(Cell adhesion molecules);ko04145(Phagosome)
LOC100690696	0	0	0	0	2	0.0734974230759439	0	0	NC_031965.2	27975390	27980813	-	1923	LOC100690696	GO:0016021	K17293	-	tetraspanin-3 [Oreochromis niloticus]	100690696	-	GO:0016021//integral component of membrane;	-	-
LOC100690697	0	0	0	0	0	0	0	0	NC_031973.2	16250878	16254480	+	1743	LOC100690697	-	K04909	-	potassium voltage-gated channel subfamily H member 6 [Oreochromis niloticus]	100690697	-	-	-	-
LOC100690698	3	0.0448161846037921	0	0	0	0	0	0	NC_031965.2	38114464	38118135	-	3670	LOC100690698	-	K09395	-	LOW QUALITY PROTEIN: forkhead box protein B1 [Oreochromis niloticus]	100690698	-	-	-	-
LOC100690699	2	0.0435465706899436	3	0.0634147176145457	0	0	0	0	NW_020328052.1	36726	42734	+	2518	LOC100690699	-	-	-	MAP kinase kinase kinase wis4 isoform X1 [Oreochromis niloticus]	100690699	-	-	-	-
LOC100690702	799	13.7105730411307	856	14.2602597458667	700	15.4827670113502	1402	14.7320179527357	NC_031967.2	15318301	15327562	+	3195	LOC100690702	-	K13886	-	coronin-1B [Oreochromis niloticus]	100690702	-	-	-	-
LOC100690703	0	0	0	0	0	0	0	0	NC_031978.2	5870611	5880868	-	2023	LOC100690703	GO:0005886;GO:0005921;GO:0005922;GO:0007154;GO:0016020;GO:0016021;GO:0030054;GO:0030318;GO:0030534;GO:0043473;GO:0055077;GO:0055085;GO:0097324	K07614	-	gap junction alpha-5 protein [Oreochromis niloticus]	100690703	GO:0007154//cell communication;GO:0030318//melanocyte differentiation;GO:0030534//adult behavior;GO:0043473//pigmentation;GO:0055085//transmembrane transport;GO:0097324//melanocyte migration;	GO:0005886//plasma membrane;GO:0005921//gap junction;GO:0005922//connexin complex;GO:0016020//membrane;GO:0016021//integral component of membrane;GO:0030054//cell junction;	GO:0055077//gap junction hemi-channel activity;	-
LOC100690704	1	0.0405811491477713	0	0	2	0.104615503016314	4	0.0994007658700336	NC_031973.2	25262840	25265348	+	1351	LOC100690704	-	-	-	uncharacterized protein LOC100690704 [Oreochromis niloticus]	100690704	-	-	-	-
LOC100690710	5	0.0592576010577594	8	0.0920468418812083	5	0.0763810768347601	9	0.0653163592852215	NW_020327153.1	233730	274442	-	4626	LOC100690710	-	K11828	-	disks large homolog 4 isoform X1 [Oreochromis niloticus]	100690710	-	-	-	-
LOC100690711	16	0.834635699313248	34	1.72187148887297	17	1.1430562596459	29	0.92636122883493	NC_031970.2	463178	499603	+	1051	LOC100690711	-	-	-	uncharacterized protein LOC100690711 [Oreochromis niloticus]	100690711	-	-	-	-
LOC100690714	109	1.23291509023141	101	1.10910557418995	97	1.41423022733432	203	1.40607376945298	NC_031972.2	6681318	6702125	+	4847	LOC100690714	GO:0004089;GO:0005739;GO:0008270;GO:0016829;GO:0046872;GO:0050801	K01672	[EC:4.2.1.1]	carbonic anhydrase 5B, mitochondrial isoform X1 [Oreochromis niloticus]	100690714	GO:0050801//ion homeostasis;	GO:0005739//mitochondrion;	GO:0004089//carbonate dehydratase activity;GO:0008270//zinc ion binding;GO:0016829//lyase activity;GO:0046872//metal ion binding;	ko00910(Nitrogen metabolism)
LOC100690715	0	0	0	0	0	0	2	0.0204711028491487	NC_031986.2	37862489	37869061	-	3280	LOC100690715	GO:0003677;GO:0003700;GO:0005634;GO:0006355	-	-	transcription factor MafA [Oreochromis niloticus]	100690715	GO:0006355//regulation of transcription, DNA-templated;	GO:0005634//nucleus;	GO:0003677//DNA binding;GO:0003700//DNA-binding transcription factor activity;	-
LOC100690717	129	3.02112007361146	157	3.56962646385987	98	2.95832622134855	219	3.14070965369511	NC_031979.2	27451395	27457530	-	2341	LOC100690717	-	K03327	-	multidrug and toxin extrusion protein 1 [Oreochromis niloticus]	100690717	-	-	-	-
LOC100690721	1031	49.8894188932893	1270	59.6620738072525	918	57.2577360634981	1658	49.1292013938016	NC_031979.2	14821016	14824489	+	1133	LOC100690721	-	-	-	non-histone chromosomal protein HMG-14A isoform X1 [Oreochromis niloticus]	100690721	-	-	-	-
LOC100690724	0	0	0	0	0	0	0	0	NC_031965.2	21708194	21719704	+	4582	LOC100690724	GO:0003677;GO:0003700;GO:0005634;GO:0006355;GO:0008270;GO:0043565;GO:0046872	K08542	-	hepatocyte nuclear factor 4-beta [Oreochromis niloticus]	100690724	GO:0006355//regulation of transcription, DNA-templated;	GO:0005634//nucleus;	GO:0003677//DNA binding;GO:0003700//DNA-binding transcription factor activity;GO:0008270//zinc ion binding;GO:0043565//sequence-specific DNA binding;GO:0046872//metal ion binding;	-
LOC100690726	0	0	0	0	0	0	0	0	NC_031983.2	20093592	20098913	+	1886	LOC100690726	GO:0016020;GO:0016021	-	-	solute carrier family 35 member G2 [Oreochromis niloticus]	100690726	-	GO:0016020//membrane;GO:0016021//integral component of membrane;	-	-
LOC100690727	596	11.7243555684208	827	15.7940342249113	542	13.7430687405224	1520	18.3101417948898	NC_031987.2	964210	973477	+	2787	LOC100690727	GO:0006364;GO:0030688	K14849	-	ribosomal RNA processing protein 1 homolog A [Oreochromis niloticus]	100690727	GO:0006364//rRNA processing;	GO:0030688//preribosome, small subunit precursor;	-	-
LOC100690728	0	0	0	0	0	0	0	0	NC_031974.2	22411411	22426416	+	4289	LOC100690728	GO:0003677;GO:0003700;GO:0003707;GO:0005634;GO:0006355;GO:0008270;GO:0043401;GO:0043565;GO:0046872	K08037	-	hepatocyte nuclear factor 4-gamma isoform X1 [Oreochromis niloticus]	100690728	GO:0006355//regulation of transcription, DNA-templated;GO:0043401//steroid hormone mediated signaling pathway;	GO:0005634//nucleus;	GO:0003677//DNA binding;GO:0003700//DNA-binding transcription factor activity;GO:0003707//steroid hormone receptor activity;GO:0008270//zinc ion binding;GO:0043565//sequence-specific DNA binding;GO:0046872//metal ion binding;	-
LOC100690729	0	0	0	0	0	0	0	0	NC_031976.2	11859316	11871340	-	1164	LOC100690729	GO:0008146;GO:0009725;GO:0016740;GO:0033574;GO:0051923	K01015	[EC:2.8.2.2]	sulfotransferase family cytosolic 2B member 1 isoform X1 [Oreochromis niloticus]	100690729	GO:0009725//response to hormone;GO:0033574//response to testosterone;GO:0051923//sulfation;	-	GO:0008146//sulfotransferase activity;GO:0016740//transferase activity;	ko00140(Steroid hormone biosynthesis)
LOC100690730	0	0	2	0.0544234011429537	0	0	1	0.0171639103643169	NC_031985.2	31048891	31050935	+	1956	LOC100690730	GO:0005886;GO:0005921;GO:0005922;GO:0007154;GO:0016020;GO:0016021;GO:0030054	K07623	-	gap junction beta-4 protein [Oreochromis niloticus]	100690730	GO:0007154//cell communication;	GO:0005886//plasma membrane;GO:0005921//gap junction;GO:0005922//connexin complex;GO:0016020//membrane;GO:0016021//integral component of membrane;GO:0030054//cell junction;	-	-
LOC100690731	0	0	1	0.0302937315411546	0	0	0	0	NC_031977.2	32565663	32571262	+	1757	LOC100690731	-	-	-	natterin-3 [Oreochromis niloticus]	100690731	-	-	-	-
LOC100690733	680	14.0365550071817	662	13.2664416951767	520	13.8355578273759	1057	13.3607859062283	NC_031984.2	25215444	25259015	-	2656	LOC100690733	-	K04739	-	cAMP-dependent protein kinase type II-alpha regulatory subunit [Oreochromis niloticus]	100690733	-	-	-	ko04910(Insulin signaling pathway)
LOC100690735	12	0.308584235452002	7	0.174757319054719	3	0.0994387039693059	0	0	NC_031966.2	18617524	18625205	+	2132	LOC100690735	-	-	-	protein eva-1 homolog C isoform X1 [Oreochromis niloticus]	100690735	-	-	-	-
LOC100690738	0	0	0	0	0	0	1	0.0192724504435154	NC_031984.2	1445563	1584560	+	1742	LOC100690738	-	-	-	rhamnose-binding lectin [Oreochromis niloticus]	100690738	-	-	-	-
LOC100690739	382	9.23014570933455	470	11.0252360376245	320	9.96636718025844	533	7.88638185213656	NC_031975.2	12933198	12938834	+	2269	LOC100690739	-	K20028	[EC:2.3.1.225]	palmitoyltransferase ZDHHC20 [Oreochromis niloticus]	100690739	-	-	-	-
LOC100690740	38	1.30946262410326	47	1.57236081517097	35	1.55460215591653	79	1.66702456639579	NC_031975.2	18509415	18517774	+	1591	LOC100690740	GO:0000139;GO:0006478;GO:0008476;GO:0016740;GO:0018215	K01021	[EC:2.8.2.20]	protein-tyrosine sulfotransferase 1 [Oreochromis niloticus]	100690740	GO:0006478//peptidyl-tyrosine sulfation;GO:0018215//protein phosphopantetheinylation;	GO:0000139//Golgi membrane;	GO:0008476//protein-tyrosine sulfotransferase activity;GO:0016740//transferase activity;	-
LOC100690741	0	0	0	0	0	0	1	0.0139074600963562	NC_031972.2	62013238	62023176	-	2414	LOC100690741	GO:0004653;GO:0005794;GO:0006486;GO:0016020;GO:0016021;GO:0016757;GO:0018215;GO:0030246	K00710	[EC:2.4.1.41]	probable polypeptide N-acetylgalactosaminyltransferase 8 isoform X1 [Oreochromis niloticus]	100690741	GO:0006486//protein glycosylation;GO:0018215//protein phosphopantetheinylation;	GO:0005794//Golgi apparatus;GO:0016020//membrane;GO:0016021//integral component of membrane;	GO:0004653//polypeptide N-acetylgalactosaminyltransferase activity;GO:0016757//glycosyltransferase activity;GO:0030246//carbohydrate binding;	ko00514(Other types of O-glycan biosynthesis);ko00512(Mucin type O-glycan biosynthesis)
LOC100690743	3093	38.9825597283426	3155	38.6042074328015	2375	38.5829791224966	4440	34.2672143692784	NC_031970.2	14388973	14403111	-	4350	LOC100690743	GO:0005515	K17766	-	mitochondrial import receptor subunit TOM34 [Oreochromis niloticus]	100690743	-	-	GO:0005515//protein binding;	-
LOC100690744	0	0	1	0.0293256673927321	1	0.0389354117286612	2	0.0369946101075525	NC_031983.2	8312083	8313897	-	1815	LOC100690744	GO:0003723;GO:0005737;GO:0006417;GO:0008270;GO:0046872	K18741	-	nanos homolog 1 [Oreochromis niloticus]	100690744	GO:0006417//regulation of translation;	GO:0005737//cytoplasm;	GO:0003723//RNA binding;GO:0008270//zinc ion binding;GO:0046872//metal ion binding;	-
LOC100690747	0	0	0	0	1	0.066417079217594	0	0	NC_031981.2	25131362	25164068	+	1064	LOC100690747	-	K17348	-	tetraspanin-1 [Oreochromis niloticus]	100690747	-	-	-	-
LOC100690751	180	3.41117312469928	240	4.41557577472316	184	4.49459733871541	374	4.34018515159137	NC_031976.2	26041896	26054356	-	2893	LOC100690751	GO:0000166;GO:0003883;GO:0005524;GO:0006221;GO:0006241;GO:0006541;GO:0016874;GO:0030903;GO:0044210	K01937	[EC:6.3.4.2]	CTP synthase 1 [Oreochromis niloticus]	100690751	GO:0006221//pyrimidine nucleotide biosynthetic process;GO:0006241//CTP biosynthetic process;GO:0006541//glutamine metabolic process;GO:0030903//notochord development;GO:0044210//'de novo' CTP biosynthetic process;	-	GO:0000166//nucleotide binding;GO:0003883//CTP synthase activity;GO:0005524//ATP binding;GO:0016874//ligase activity;	ko00240(Pyrimidine metabolism)
LOC100690753	840	8.25768536827268	799	7.62554114540598	650	8.23633709644756	1312	7.89802090343487	NC_031978.2	16990394	17000204	-	5577	LOC100690753	GO:0000139;GO:0005975;GO:0008146;GO:0016020;GO:0016740	K01020	[EC:2.8.2.17]	carbohydrate sulfotransferase 3 [Oreochromis niloticus]	100690753	GO:0005975//carbohydrate metabolic process;	GO:0000139//Golgi membrane;GO:0016020//membrane;	GO:0008146//sulfotransferase activity;GO:0016740//transferase activity;	ko00532(Glycosaminoglycan biosynthesis - chondroitin sulfate / dermatan sulfate)
LOC100690759	0	0	0	0	0	0	0	0	NC_031973.2	6853402	6858522	-	964	LOC100690759	-	K05414	-	interferon a3 isoform X1 [Oreochromis niloticus]	100690759	-	-	-	ko05168(Herpes simplex virus 1 infection);ko04623(Cytosolic DNA-sensing pathway);ko04622(RIG-I-like receptor signaling pathway);ko04621(NOD-like receptor signaling pathway);ko04620(Toll-like receptor signaling pathway);ko04217(Necroptosis);ko04060(Cytokine-cytokine receptor interaction)
LOC100690760	10	0.233596644646949	11	0.249461844693607	15	0.451647458164806	22	0.3146985048135	NC_031971.2	42232736	42236028	+	2347	LOC100690760	GO:0004930;GO:0007186;GO:0007602;GO:0016020;GO:0016021	-	-	opsin-5 [Oreochromis niloticus]	100690760	GO:0007186//G protein-coupled receptor signaling pathway;GO:0007602//phototransduction;	GO:0016020//membrane;GO:0016021//integral component of membrane;	GO:0004930//G protein-coupled receptor activity;	-
LOC100690761	1	0.017289540365386	0	0	0	0	4	0.0423495536708973	NC_031971.2	33859647	33868768	-	3171	LOC100690761	-	K19882	[EC:3.1.1.98]	carboxylesterase notum2-like [Oreochromis niloticus]	100690761	-	-	-	ko04310(Wnt signaling pathway)
LOC100690762	0	0	1	0.0121576259291477	0	0	0	0	NC_031972.2	22562713	22571681	+	4378	LOC100690762	-	K13506	[EC:2.3.1.15]	glycerol-3-phosphate acyltransferase 4 isoform X1 [Oreochromis niloticus]	100690762	-	-	-	ko00564(Glycerophospholipid metabolism);ko00561(Glycerolipid metabolism)
LOC100690764	85	1.45175584497954	77	1.27676281821535	80	1.76119058660486	123	1.28642706128669	NC_031966.2	4755367	4778181	-	3210	LOC100690764	-	K00738	[EC:2.4.1.145]	alpha-1,3-mannosyl-glycoprotein 4-beta-N-acetylglucosaminyltransferase B isoform X1 [Oreochromis niloticus]	100690764	-	-	-	ko00513(Various types of N-glycan biosynthesis);ko00510(N-Glycan biosynthesis)
LOC100690766	106	2.00741417784308	84	1.54438385170844	57	1.39138619011697	126	1.46119125828949	NC_031976.2	1310394	1336365	-	2895	LOC100690766	-	K22382	-	WD repeat-containing protein 26 [Oreochromis niloticus]	100690766	-	-	-	-
LOC100690770	134	1.13076308370288	123	1.00766640250738	72	0.783142928228635	178	0.919797497879558	NC_031987.2	17828731	17835688	-	6497	LOC100690770	-	-	-	SLIT and NTRK-like protein 5 isoform X1 [Oreochromis niloticus]	100690770	-	-	-	-
LOC100690771	1	0.0603801018707478	0	0	0	0	0	0	NC_031967.2	47142022	47143988	-	908	LOC100690771	-	K22244	-	ladderlectin isoform X1 [Oreochromis niloticus]	100690771	-	-	-	-
LOC100690777	0	0	0	0	0	0	0	0	NC_031982.2	7199865	7205438	-	2314	LOC100690777	GO:0005515;GO:0005737;GO:0007275;GO:0031397;GO:0031674;GO:0036268;GO:0048741;GO:0061061	K10473	-	kelch-like protein 40a [Oreochromis niloticus]	100690777	GO:0007275//multicellular organism development;GO:0031397//negative regulation of protein ubiquitination;GO:0036268//swimming;GO:0048741//skeletal muscle fiber development;GO:0061061//muscle structure development;	GO:0005737//cytoplasm;GO:0031674//I band;	GO:0005515//protein binding;	-
LOC100690783	12795	100.041011169436	14981	113.716485899471	10856	109.408062742915	25076	120.060857825758	NC_031982.2	16139228	16160252	+	7012	LOC100690783	GO:0003723;GO:0003729;GO:0003743;GO:0005515;GO:0006412;GO:0006413	K03260	-	eukaryotic translation initiation factor 4 gamma 1 isoform X1 [Oreochromis niloticus]	100690783	GO:0006412//translation;GO:0006413//translational initiation;	-	GO:0003723//RNA binding;GO:0003729//mRNA binding;GO:0003743//translation initiation factor activity;GO:0005515//protein binding;	-
LOC100690786	553	7.46940090459407	594	7.78918336358176	423	7.36449068184799	1043	8.62681223097458	NC_031978.2	11710988	11731269	-	4059	LOC100690786	GO:0003924;GO:0005525;GO:0016020;GO:0016021	K17339	[EC:3.6.5.-]	atlastin-2 isoform X1 [Oreochromis niloticus]	100690786	-	GO:0016020//membrane;GO:0016021//integral component of membrane;	GO:0003924//GTPase activity;GO:0005525//GTP binding;	-
LOC100690790	0	0	0	0	0	0	0	0	NC_031967.2	63139061	63142148	+	1026	LOC100690790	GO:0005515	K23284	-	complement C1q-like protein 2 [Oreochromis niloticus]	100690790	-	-	GO:0005515//protein binding;	-
LOC100690791	0	0	0	0	0	0	1	0.0262491076408161	NC_031966.2	15597935	15599779	-	1279	LOC100690791	-	-	-	uncharacterized protein LOC100690791 isoform X1 [Oreochromis niloticus]	100690791	-	-	-	-
LOC100690792	371	3.47397509086167	398	3.61810117070672	359	4.33300260481976	767	4.39798306607808	NC_031984.2	10185399	10204534	-	5855	LOC100690792	-	K20174	-	oxysterol-binding protein-related protein 2 [Oreochromis niloticus]	100690792	-	-	-	-
LOC100690796	0	0	0	0	0	0	0	0	NC_031972.2	441993	444408	-	1567	LOC100690796	-	-	-	anionic trypsin-1 [Oreochromis niloticus]	100690796	-	-	-	-
LOC100690800	780	6.34004497389746	736	5.80791690584243	612	6.41196095477572	980	4.87785863590093	NC_031972.2	52211460	52229207	+	6745	LOC100690800	-	K09208	-	Krueppel-like factor 13 [Oreochromis niloticus]	100690800	-	-	-	-
LOC100690803	350	3.66338227845048	428	4.34913420084424	295	3.97995281115281	796	5.1019084580742	NC_031986.2	5679836	5739442	-	5238	LOC100690803	GO:0005886;GO:0007275;GO:0016020;GO:0016021	K04510	-	vang-like protein 1 isoform X1 [Oreochromis niloticus]	100690803	GO:0007275//multicellular organism development;	GO:0005886//plasma membrane;GO:0016020//membrane;GO:0016021//integral component of membrane;	-	ko04310(Wnt signaling pathway)
LOC100690806	247	2.83598067584583	263	2.93161480661438	220	3.2558973619381	525	3.69122922578367	NC_031970.2	21887826	21902146	+	4775	LOC100690806	GO:0004013;GO:0006730	K01251	[EC:3.3.1.1]	S-adenosylhomocysteine hydrolase-like protein 1 [Oreochromis niloticus]	100690806	GO:0006730//one-carbon metabolic process;	-	GO:0004013//adenosylhomocysteinase activity;	ko00270(Cysteine and methionine metabolism)
LOC100690808	350	3.22554990326503	462	4.13354376850355	300	3.5636798934705	800	4.51472296824392	NC_031970.2	25698352	25714139	-	5949	LOC100690808	GO:0005515;GO:0005634;GO:0005737;GO:0009648;GO:0032922;GO:0048511	K21945	-	period circadian protein homolog 3 isoform X1 [Oreochromis niloticus]	100690808	GO:0009648//photoperiodism;GO:0032922//circadian regulation of gene expression;GO:0048511//rhythmic process;	GO:0005634//nucleus;GO:0005737//cytoplasm;	GO:0005515//protein binding;	-
LOC100690809	2	0.0275711000747493	0	0	3	0.0533073464577722	4	0.0337667675862246	NC_031979.2	15079361	15089107	+	3977	LOC100690809	-	-	-	protein LBH [Oreochromis niloticus]	100690809	-	-	-	-
LOC100690811	279	5.52409244027456	375	7.20829988052664	232	5.92088232961526	521	6.31683969607317	NC_031973.2	15826898	15834651	-	2769	LOC100690811	-	K09273	-	nucleolar transcription factor 1 [Oreochromis niloticus]	100690811	-	-	-	-
LOC100690812	1094	18.0985802515121	1182	18.9840778598823	864	18.4239454605967	1779	18.0222301836337	NC_031969.2	22598914	22609255	-	3314	LOC100690812	GO:0008289	K12471	-	epsin-3 isoform X1 [Oreochromis niloticus]	100690812	-	-	GO:0008289//lipid binding;	ko04144(Endocytosis)
LOC100690814	0	0	0	0	0	0	0	0	NC_031983.2	15803519	15807874	+	3132	LOC100690814	-	K03916	-	B2 bradykinin receptor-like [Oreochromis niloticus]	100690814	-	-	-	ko04810(Regulation of actin cytoskeleton);ko04080(Neuroactive ligand-receptor interaction);ko04020(Calcium signaling pathway)
LOC100690815	1922	8.30042573157811	2028	8.50275723139158	1487	8.27750905014118	2705	7.1535176415434	NC_031969.2	8852406	8880849	+	12695	LOC100690815	GO:0000978;GO:0005515;GO:0005634;GO:0006357;GO:0016584;GO:0016589;GO:0021999;GO:0046872	-	-	nucleosome-remodeling factor subunit BPTF isoform X1 [Oreochromis niloticus]	100690815	GO:0006357//regulation of transcription by RNA polymerase II;GO:0016584//nucleosome positioning;GO:0021999//neural plate anterior/posterior regionalization;	GO:0005634//nucleus;GO:0016589//NURF complex;	GO:0000978//RNA polymerase II cis-regulatory region sequence-specific DNA binding;GO:0005515//protein binding;GO:0046872//metal ion binding;	-
LOC100690816	0	0	0	0	0	0	0	0	NC_031966.2	12901020	12903648	-	1086	LOC100690816	-	-	-	fish-egg lectin [Oreochromis niloticus]	100690816	-	-	-	-
LOC100690818	1	0.0530223718555503	0	0	0	0	0	0	NC_031974.2	18501318	18503115	-	1034	LOC100690818	GO:0004866;GO:0004869	K13907	-	cystatin-B [Oreochromis niloticus]	100690818	-	-	GO:0004866//endopeptidase inhibitor activity;GO:0004869//cysteine-type endopeptidase inhibitor activity;	-
LOC100690822	34	0.701299663263252	29	0.580721032060366	16	0.425389148457607	39	0.492600352984029	NC_031966.2	22744044	22747142	+	2658	LOC100690822	-	-	-	endonuclease domain-containing 1 protein [Oreochromis niloticus]	100690822	-	-	-	-
LOC100690823	1809	42.7678588572824	2067	47.4421390335966	1482	45.1615517594242	3368	48.7591832726735	NC_031984.2	24634369	24639163	+	2319	LOC100690823	-	K12893	-	serine/arginine-rich splicing factor 6 isoform X1 [Oreochromis niloticus]	100690823	-	-	-	ko05168(Herpes simplex virus 1 infection);ko03040(Spliceosome)
LOC100690824	4	0.0520532945631512	5	0.063168865793744	4	0.0670949653809827	9	0.0717193159395762	NC_031981.2	10093988	10183095	-	4213	LOC100690824	-	K00444	-	protein Wnt-5b isoform X1 [Oreochromis niloticus]	100690824	-	-	-	ko04916(Melanogenesis);ko04310(Wnt signaling pathway);ko04150(mTOR signaling pathway)
LOC100690829	0	0	0	0	2	0.0359907167239725	5	0.0427458730234325	NC_031966.2	28910569	28919868	-	3927	LOC100690829	GO:0005886;GO:0006865;GO:0016020;GO:0016021;GO:0022857;GO:0055085	K13864	-	cationic amino acid transporter 2 [Oreochromis niloticus]	100690829	GO:0006865//amino acid transport;GO:0055085//transmembrane transport;	GO:0005886//plasma membrane;GO:0016020//membrane;GO:0016021//integral component of membrane;	GO:0022857//transmembrane transporter activity;	-
LOC100690833	84	2.93145202411564	15	0.508205789157944	35	1.57439339914908	16	0.341923449243578	NC_031980.2	25193453	25197969	+	1571	LOC100690833	-	-	-	interferon-induced protein 44 [Oreochromis niloticus]	100690833	-	-	-	-
LOC100690834	2	0.0293575006686152	5	0.0712531276008149	0	0	0	0	NC_031975.2	12273196	12284158	+	3735	LOC100690834	-	K08574	[EC:3.4.22.-]	calpain-5 [Oreochromis niloticus]	100690834	-	-	-	-
LOC100690837	5792	425.096609681549	5082	362.108394467341	3946	373.299905550942	8383	376.759275103665	NC_031967.2	22074514	22078766	-	747	LOC100690837	GO:0006662;GO:0015035;GO:0045454	K03671	-	thioredoxin [Oreochromis niloticus]	100690837	GO:0006662//glycerol ether metabolic process;GO:0045454//cell redox homeostasis;	-	GO:0015035//protein-disulfide reductase activity;	ko05132(Salmonella infection);ko04621(NOD-like receptor signaling pathway)
LOC100690838	300	1.86712904411303	253	1.52868655220861	221	1.77291153088227	422	1.60831432169813	NC_031971.2	24858136	24976922	-	8809	LOC100690838	GO:0003677;GO:0003700;GO:0005634;GO:0006260;GO:0006355;GO:0007519;GO:0048741	K09171	-	nuclear factor 1 X-type isoform X1 [Oreochromis niloticus]	100690838	GO:0006260//DNA replication;GO:0006355//regulation of transcription, DNA-templated;GO:0007519//skeletal muscle tissue development;GO:0048741//skeletal muscle fiber development;	GO:0005634//nucleus;	GO:0003677//DNA binding;GO:0003700//DNA-binding transcription factor activity;	-
LOC100690839	2291	38.3759176762548	2228	36.2321174201276	1643	35.4742284963017	2710	27.7976686534545	NC_031984.2	18484647	18504638	+	3273	LOC100690839	-	K09448	-	transcriptional enhancer factor TEF-5, partial [Oreochromis niloticus]	100690839	-	-	-	-
LOC100690840	524	3.60546805086431	612	4.08814819609675	472	4.18614313751374	1147	4.83280398437207	NC_031982.2	24217828	24263083	-	7968	LOC100690840	-	K05644	-	retinal-specific ATP-binding cassette transporter [Oreochromis niloticus]	100690840	-	-	-	ko02010(ABC transporters)
LOC100690844	0	0	0	0	0	0	0	0	NC_031967.2	19766530	19775603	+	2597	LOC100690844	-	K13867	-	Y+L amino acid transporter 2 [Oreochromis niloticus]	100690844	-	-	-	-
LOC100690849	0	0	0	0	0	0	0	0	NC_031971.2	30892134	30897950	-	2817	LOC100690849	-	-	-	uncharacterized protein LOC100690849 isoform X1 [Oreochromis niloticus]	100690849	-	-	-	-
LOC100690850	1541	7.47328873776229	1315	6.19126966014316	965	6.03223354776266	1352	4.01505235960729	NC_031979.2	30448732	30495905	+	11305	LOC100690850	-	-	-	protein furry homolog isoform X1 [Oreochromis niloticus]	100690850	-	-	-	-
LOC100690852	0	0	0	0	0	0	0	0	NC_031967.2	7142173	7144489	-	1270	LOC100690852	GO:0005886;GO:0016020;GO:0016021	-	-	uncharacterized protein LOC100690852 [Oreochromis niloticus]	100690852	-	GO:0005886//plasma membrane;GO:0016020//membrane;GO:0016021//integral component of membrane;	-	-
LOC100690853	237	3.08562251298443	221	2.79338994923669	178	2.98714401975269	372	2.96580632301321	NC_031976.2	24263053	24271063	-	4211	LOC100690853	-	-	-	zinc finger protein 574 [Oreochromis niloticus]	100690853	-	-	-	-
LOC100690854	151	5.20994021856166	128	4.2875639072873	103	4.58073036224957	252	5.32429036217506	NC_031965.2	11407195	11417382	+	1589	LOC100690854	GO:0016020;GO:0016021	K12359	-	ceroid-lipofuscinosis neuronal protein 6 homolog [Oreochromis niloticus]	100690854	-	GO:0016020//membrane;GO:0016021//integral component of membrane;	-	-
LOC100690856	1	0.016254115771906	0	0	0	0	2	0.0199066757619946	NC_031976.2	19467641	19475858	-	3373	LOC100690856	GO:0004930;GO:0007165;GO:0007186;GO:0016020;GO:0016021	K04317	-	G-protein coupled receptor 20 isoform X1 [Oreochromis niloticus]	100690856	GO:0007165//signal transduction;GO:0007186//G protein-coupled receptor signaling pathway;	GO:0016020//membrane;GO:0016021//integral component of membrane;	GO:0004930//G protein-coupled receptor activity;	-
LOC100690857	24	0.313659876035122	20	0.253759648714225	20	0.336914289809392	36	0.288108203149878	NC_031977.2	26193529	26201366	-	4195	LOC100690857	-	K05425	-	interleukin-12 subunit beta [Oreochromis niloticus]	100690857	-	-	-	ko05168(Herpes simplex virus 1 infection);ko04625(C-type lectin receptor signaling pathway);ko04622(RIG-I-like receptor signaling pathway);ko04620(Toll-like receptor signaling pathway);ko04060(Cytokine-cytokine receptor interaction)
LOC100690862	39	0.304801164283239	41	0.311086178051341	17	0.171254758216371	76	0.363723201584874	NC_031965.2	2084970	2204284	-	7015	LOC100690862	GO:0016020;GO:0016021;GO:0016757	K09668	-	LARGE xylosyl- and glucuronyltransferase 2 [Oreochromis niloticus]	100690862	-	GO:0016020//membrane;GO:0016021//integral component of membrane;	GO:0016757//glycosyltransferase activity;	ko00515(Mannose type O-glycan biosynthesis)
LOC100690863	110	3.23192099402481	147	4.19305181603316	72	2.7267307635056	200	3.59835034004328	NC_031985.2	6831778	6840335	-	1866	LOC100690863	-	K06751	-	major histocompatibility complex class I-related gene protein isoform X1 [Oreochromis niloticus]	100690863	-	-	-	ko05168(Herpes simplex virus 1 infection);ko04514(Cell adhesion molecules);ko04218(Cellular senescence);ko04145(Phagosome);ko04144(Endocytosis)
LOC100690866	1	0.0148336397453028	0	0	0	0	2	0.0181669960349588	NC_031982.2	9041052	9053329	+	3696	LOC100690866	-	K25202	-	importin-13 [Oreochromis niloticus]	100690866	-	-	-	ko03013(Nucleocytoplasmic transport)
LOC100690871	127	1.94382798082835	120	1.78311846960833	85	1.67692926980436	219	2.05259667763826	NC_031986.2	23596949	23609257	+	3582	LOC100690871	-	K24373	-	zinc finger protein 513 [Oreochromis niloticus]	100690871	-	-	-	-
LOC100690873	1035	8.65659986820615	950	7.71392555330561	586	6.3175155698683	762	3.90271972670086	NC_031980.2	8978141	8989886	+	6555	LOC100690873	-	K17460	-	uncharacterized protein LOC100690873 isoform X1 [Oreochromis niloticus]	100690873	-	-	-	-
LOC100690875	1047	19.8553835095382	1202	22.1299743182311	913	22.3174251464911	1943	22.563673002722	NC_031966.2	31784095	31787401	-	2891	LOC100690875	-	-	-	uncharacterized protein LOC100690875 isoform X1 [Oreochromis niloticus]	100690875	-	-	-	-
LOC100690876	0	0	0	0	0	0	0	0	NC_031970.2	8286865	8293338	-	1920	LOC100690876	GO:0004497;GO:0005506;GO:0016491;GO:0016705;GO:0020037;GO:0046872;GO:0055114	K07436	[EC:1.14.15.16]	1,25-dihydroxyvitamin D(3) 24-hydroxylase, mitochondrial [Oreochromis niloticus]	100690876	GO:0055114//obsolete oxidation-reduction process;	-	GO:0004497//monooxygenase activity;GO:0005506//iron ion binding;GO:0016491//oxidoreductase activity;GO:0016705//oxidoreductase activity, acting on paired donors, with incorporation or reduction of molecular oxygen;GO:0020037//heme binding;GO:0046872//metal ion binding;	ko00100(Steroid biosynthesis)
LOC100690878	19	0.289274511933946	21	0.310399281497912	20	0.392489710011219	45	0.419541069221653	NC_031984.2	6700271	6728188	+	3601	LOC100690878	GO:0016020;GO:0016021;GO:0030001;GO:0046873;GO:0055072	K21398	-	natural resistance-associated macrophage protein 2 [Oreochromis niloticus]	100690878	GO:0030001//metal ion transport;GO:0055072//iron ion homeostasis;	GO:0016020//membrane;GO:0016021//integral component of membrane;	GO:0046873//metal ion transmembrane transporter activity;	ko04216(Ferroptosis);ko04142(Lysosome)
LOC100690880	425	13.0462941276157	494	14.7221089815216	345	13.6508294732332	411	7.72583547840996	NC_031967.2	34670377	34704113	+	1786	LOC100690880	GO:0004497;GO:0005506;GO:0016705;GO:0020037;GO:0055114	K12664	[EC:1.14.14.-]	cytochrome P450 26B1-like [Oreochromis niloticus]	100690880	GO:0055114//obsolete oxidation-reduction process;	-	GO:0004497//monooxygenase activity;GO:0005506//iron ion binding;GO:0016705//oxidoreductase activity, acting on paired donors, with incorporation or reduction of molecular oxygen;GO:0020037//heme binding;	ko00830(Retinol metabolism)
LOC100690881	20	0.349873213137454	16	0.271734965247268	10	0.225487467413912	39	0.417782941362971	NC_031976.2	38357262	38373396	+	3134	LOC100690881	-	K18448	-	bcl-2/adenovirus E1B 19 kDa-interacting protein 2-like protein isoform X1 [Oreochromis niloticus]	100690881	-	-	-	-
LOC100690882	0	0	0	0	0	0	0	0	NC_031979.2	39148142	39149113	-	972	LOC100690882	-	K04257	-	olfactory receptor 11A1-like [Oreochromis niloticus]	100690882	-	-	-	-
LOC100690883	59	1.55588399106287	61	1.56170816035899	41	1.39364053092271	109	1.76018006027601	NC_031982.2	34571401	34577008	+	2079	LOC100690883	-	-	-	zinc finger protein 567 [Oreochromis niloticus]	100690883	-	-	-	-
LOC100690887	185	3.1401391678787	166	2.73545830611648	163	3.56620646528352	284	2.9518950040308	NC_031965.2	29502026	29604541	-	3230	LOC100690887	-	K23697	-	SH2 domain-containing adapter protein F isoform X1 [Oreochromis niloticus]	100690887	-	-	-	-
LOC100690888	658	8.83539975118894	713	9.29468516889483	504	8.72313427208183	1100	9.04478803327559	NC_031967.2	34134212	34149802	-	4083	LOC100690888	-	K21749	-	N-acylneuraminate cytidylyltransferase [Oreochromis niloticus]	100690888	-	-	-	ko00520(Amino sugar and nucleotide sugar metabolism)
LOC100690889	13	0.109096391012139	5	0.0407363281171045	4	0.0432681905939201	18	0.0925006820919745	NC_031982.2	20780594	20805348	-	6533	LOC100690889	GO:0046872;GO:0072383;GO:1901098	K21954	-	FYVE and coiled-coil domain-containing protein 1 isoform X1 [Oreochromis niloticus]	100690889	GO:0072383//plus-end-directed vesicle transport along microtubule;GO:1901098//positive regulation of autophagosome maturation;	-	GO:0046872//metal ion binding;	ko05132(Salmonella infection)
LOC100690890	0	0	0	0	0	0	0	0	NC_031979.2	24992924	24997368	-	2682	LOC100690890	-	K04613	-	extracellular calcium-sensing receptor-like [Oreochromis niloticus]	100690890	-	-	-	-
LOC100690892	0	0	0	0	0	0	0	0	NC_031973.2	19750513	19754683	+	3916	LOC100690892	-	K07627	-	gap junction delta-3 protein [Oreochromis niloticus]	100690892	-	-	-	-
LOC100690894	1	0.0270207651545781	3	0.0786980083555575	4	0.139315470256323	5	0.0827319090009952	NC_031984.2	14245913	14265916	-	2029	LOC100690894	-	-	-	ninjurin-1 isoform X1 [Oreochromis niloticus]	100690894	-	-	-	-
LOC100690895	0	0	0	0	0	0	0	0	NC_031973.2	9216197	9218668	-	1226	LOC100690895	-	K04819	-	5-hydroxytryptamine receptor 3A-like [Oreochromis niloticus]	100690895	-	-	-	-
LOC100690901	815	6.70404846007363	717	5.72589705774476	645	6.83881667298581	1105	5.56605140033417	NC_031986.2	43015084	43037951	+	6665	LOC100690901	GO:0046872;GO:0072383;GO:1901098	K21954	-	FYVE and coiled-coil domain-containing protein 1 [Oreochromis niloticus]	100690901	GO:0072383//plus-end-directed vesicle transport along microtubule;GO:1901098//positive regulation of autophagosome maturation;	-	GO:0046872//metal ion binding;	ko05132(Salmonella infection)
LOC100690902	32	0.609803350697409	43	0.795523709303363	32	0.78601623677464	106	1.23694700010289	NC_031972.2	50931923	50939006	-	2877	LOC100690902	GO:0004806;GO:0006629;GO:0010898;GO:0016042;GO:0016787	K16816	[EC:3.1.1.3]	patatin-like phospholipase domain-containing protein 2 [Oreochromis niloticus]	100690902	GO:0006629//lipid metabolic process;GO:0010898//positive regulation of triglyceride catabolic process;GO:0016042//lipid catabolic process;	-	GO:0004806//triglyceride lipase activity;GO:0016787//hydrolase activity;	ko00561(Glycerolipid metabolism)
LOC100690903	21816	718.357411765951	26299	840.716422866097	17572	745.81026704883	37799	762.168789919371	NC_031980.2	2019721	2032147	-	1665	LOC100690903	GO:0005509;GO:0019722	K02183	-	calmodulin [Oreochromis niloticus]	100690903	GO:0019722//calcium-mediated signaling;	-	GO:0005509//calcium ion binding;	ko04916(Melanogenesis);ko04912(GnRH signaling pathway);ko04910(Insulin signaling pathway);ko04744(Phototransduction);ko04625(C-type lectin receptor signaling pathway);ko04371(Apelin signaling pathway);ko04270(Vascular smooth muscle contraction);ko04261(Adrenergic signaling in cardiomyocytes);ko04218(Cellular senescence);ko04114(Oocyte meiosis);ko04070(Phosphatidylinositol signaling system);ko0402…
LOC100690908	9	0.71718923326708	7	0.541544482884682	0	0	17	0.829555737549804	NC_031983.2	17055342	17056485	-	688	LOC100690908	GO:0008289	K08756	-	fatty acid-binding protein, brain [Oreochromis niloticus]	100690908	-	-	GO:0008289//lipid binding;	ko03320(PPAR signaling pathway)
LOC100690909	2	0.0929239533875237	1	0.0451068528117023	1	0.0598879426165424	2	0.0569027265637353	NC_031969.2	9119836	9122164	+	1180	LOC100690909	GO:0004114;GO:0007601;GO:0030553	K13760	-	retinal cone rhodopsin-sensitive cGMP 3',5'-cyclic phosphodiesterase subunit gamma [Oreochromis niloticus]	100690909	GO:0007601//visual perception;	-	GO:0004114//3',5'-cyclic-nucleotide phosphodiesterase activity;GO:0030553//cGMP binding;	ko00230(Purine metabolism)
LOC100690911	5	0.171757933892979	3	0.100049034431971	3	0.132834158435188	18	0.378638443675983	NC_031985.2	19726833	19732440	+	1596	LOC100690911	GO:0006508;GO:0008233;GO:0008234;GO:0016787	K01368	[EC:3.4.22.27]	cathepsin L1 [Oreochromis niloticus]	100690911	GO:0006508//proteolysis;	-	GO:0008233//peptidase activity;GO:0008234//cysteine-type peptidase activity;GO:0016787//hydrolase activity;	ko04210(Apoptosis);ko04145(Phagosome);ko04142(Lysosome)
LOC100690912	4	0.0174048039678219	2	0.0084485851298109	0	0	11	0.0293094202697335	NC_031985.2	19644835	19701608	-	12600	LOC100690912	-	K17631	-	ras/Rap GTPase-activating protein SynGAP isoform X7 [Oreochromis niloticus]	100690912	-	-	-	-
LOC100690913	17	0.254861157363102	11	0.160100341672381	9	0.173915764448368	21	0.192787744633492	NC_031986.2	32431579	32454364	+	3657	LOC100690913	GO:0005515	K24047	-	espin-like protein isoform X1 [Oreochromis niloticus]	100690913	-	-	GO:0005515//protein binding;	-
LOC100690915	0	0	0	0	0	0	0	0	NC_031984.2	24487140	24493001	-	1552	LOC100690915	-	K03948	-	NADH dehydrogenase [ubiquinone] 1 alpha subcomplex subunit 4-like 2 [Oreochromis niloticus]	100690915	-	-	-	ko00190(Oxidative phosphorylation)
LOC100690919	638	6.21396953884023	895	8.4628437119273	546	6.85461070687261	1269	7.56859840212014	NC_031969.2	3606575	3737522	+	5629	LOC100690919	GO:0004089;GO:0008270;GO:0036269	-	-	carbonic anhydrase-related protein 10 [Oreochromis niloticus]	100690919	GO:0036269//swimming behavior;	-	GO:0004089//carbonate dehydratase activity;GO:0008270//zinc ion binding;	-
LOC100690920	158	1.5099130093751	85	0.788603335717926	79	0.973113824422883	63	0.36867253727977	NC_031970.2	37431082	37504652	-	5737	LOC100690920	GO:0005509;GO:0005576	K17307	-	fibulin-2 isoform X1 [Oreochromis niloticus]	100690920	-	GO:0005576//extracellular region;	GO:0005509//calcium ion binding;	-
LOC100690921	1	0.0235604351089983	1	0.0228732644253583	0	0	1	0.0144274210024082	NC_031986.2	17564425	17586746	-	2327	LOC100690921	GO:0004888;GO:0005216;GO:0005230;GO:0005886;GO:0006811;GO:0016020;GO:0016021;GO:0022848;GO:0030054;GO:0034220;GO:0045202;GO:0045211;GO:0060078;GO:0060079	K04804	-	neuronal acetylcholine receptor subunit alpha-2 [Oreochromis niloticus]	100690921	GO:0006811//ion transport;GO:0034220//ion transmembrane transport;GO:0060078//regulation of postsynaptic membrane potential;GO:0060079//excitatory postsynaptic potential;	GO:0005886//plasma membrane;GO:0016020//membrane;GO:0016021//integral component of membrane;GO:0030054//cell junction;GO:0045202//synapse;GO:0045211//postsynaptic membrane;	GO:0004888//transmembrane signaling receptor activity;GO:0005216//ion channel activity;GO:0005230//extracellular ligand-gated ion channel activity;GO:0022848//acetylcholine-gated cation-selective channel activity;	ko04080(Neuroactive ligand-receptor interaction)
LOC100690923	2159	38.44347550002	2203	38.0828412335604	1476	33.8764637532899	3188	34.7611160923225	NC_031985.2	12916114	12922395	-	3079	LOC100690923	GO:0003676;GO:0003723	K12893	-	serine/arginine-rich splicing factor 4 isoform X1 [Oreochromis niloticus]	100690923	-	-	GO:0003676//nucleic acid binding;GO:0003723//RNA binding;	ko05168(Herpes simplex virus 1 infection);ko03040(Spliceosome)
LOC100690924	1588	16.6212887376553	1551	15.760530713807	1174	15.838863051842	2294	14.7032386970128	NC_031987.2	17337295	17396023	-	5238	LOC100690924	GO:0005085;GO:0005856;GO:0008092;GO:0050790	K17477	-	FERM, ARHGEF and pleckstrin domain-containing protein 1 isoform X1 [Oreochromis niloticus]	100690924	GO:0050790//regulation of catalytic activity;	GO:0005856//cytoskeleton;	GO:0005085//guanyl-nucleotide exchange factor activity;GO:0008092//cytoskeletal protein binding;	-
LOC100690925	1838	19.0273024041727	2268	22.793950862687	1479	19.7352030236484	3160	20.0319946007228	NC_031983.2	6942574	6967751	+	5296	LOC100690925	GO:0003723	K18757	-	la-related protein 1B isoform X1 [Oreochromis niloticus]	100690925	-	-	GO:0003723//RNA binding;	-
LOC100690928	0	0	0	0	0	0	0	0	NC_031970.2	15062599	15078904	+	3687	LOC100690928	GO:0008270;GO:0046872	K12012	-	nuclear factor 7, ovary [Oreochromis niloticus]	100690928	-	-	GO:0008270//zinc ion binding;GO:0046872//metal ion binding;	-
LOC100690929	1520	39.6451957173793	1876	47.5033957812603	1409	47.3695961717963	2985	47.6756597943494	NC_031977.2	6130458	6136096	+	2102	LOC100690929	GO:0016020;GO:0016021;GO:0016192	K08514	-	vesicle-associated membrane protein 5 [Oreochromis niloticus]	100690929	GO:0016192//vesicle-mediated transport;	GO:0016020//membrane;GO:0016021//integral component of membrane;	-	ko04130(SNARE interactions in vesicular transport)
LOC100690930	7	0.173654265832793	7	0.168589413676317	7	0.223834572856398	3	0.0455736769311364	NC_031973.2	3603367	3606501	+	2210	LOC100690930	-	K09228	-	oocyte zinc finger protein XlCOF6.1 [Oreochromis niloticus]	100690930	-	-	-	ko05168(Herpes simplex virus 1 infection)
LOC100690931	0	0	0	0	0	0	0	0	NC_031973.2	1112976	1114587	-	1379	LOC100690931	-	-	-	keratin, type I cytoskeletal 9 isoform X1 [Oreochromis niloticus]	100690931	-	-	-	-
LOC100690932	0	0	0	0	0	0	0	0	NC_031987.2	28425665	28426588	+	924	LOC100690932	GO:0004930;GO:0004984;GO:0007186;GO:0016021	K04257	-	olfactory receptor 6N2-like [Oreochromis niloticus]	100690932	GO:0007186//G protein-coupled receptor signaling pathway;	GO:0016021//integral component of membrane;	GO:0004930//G protein-coupled receptor activity;GO:0004984//olfactory receptor activity;	-
LOC100690935	0	0	0	0	0	0	0	0	NC_031976.2	23382096	23386739	-	1096	LOC100690935	GO:0003824;GO:0004807;GO:0006094;GO:0006096;GO:0008929;GO:0016853	K01803	[EC:5.3.1.1]	triosephosphate isomerase B [Oreochromis niloticus]	100690935	GO:0006094//gluconeogenesis;GO:0006096//glycolytic process;	-	GO:0003824//catalytic activity;GO:0004807//triose-phosphate isomerase activity;GO:0008929//methylglyoxal synthase activity;GO:0016853//isomerase activity;	ko00562(Inositol phosphate metabolism);ko00051(Fructose and mannose metabolism);ko00010(Glycolysis / Gluconeogenesis)
LOC100690937	831	8.92627059294063	905	9.43761914530111	693	9.59497770283138	1506	9.90602442416563	NC_031976.2	39134133	39161281	+	5104	LOC100690937	GO:0005794;GO:0005975;GO:0006486;GO:0016020;GO:0016021;GO:0016740;GO:0016757;GO:0032580	K07968	-	beta-1,4-galactosyltransferase 3 [Oreochromis niloticus]	100690937	GO:0005975//carbohydrate metabolic process;GO:0006486//protein glycosylation;	GO:0005794//Golgi apparatus;GO:0016020//membrane;GO:0016021//integral component of membrane;GO:0032580//Golgi cisterna membrane;	GO:0016740//transferase activity;GO:0016757//glycosyltransferase activity;	ko00601(Glycosphingolipid biosynthesis - lacto and neolacto series);ko00533(Glycosaminoglycan biosynthesis - keratan sulfate);ko00515(Mannose type O-glycan biosynthesis);ko00514(Other types of O-glycan biosynthesis);ko00513(Various types of N-glycan biosynthesis);ko00510(N-Glycan biosynthesis)
LOC100690941	565	4.36100237388864	566	4.24130154242992	487	4.84516473377759	933	4.40986117014492	NC_031985.2	17727630	17760466	-	7103	LOC100690941	GO:0000977;GO:0003677;GO:0005634;GO:0045944;GO:0046983	K09262	-	myocyte-specific enhancer factor 2D homolog isoform X1 [Oreochromis niloticus]	100690941	GO:0045944//positive regulation of transcription by RNA polymerase II;	GO:0005634//nucleus;	GO:0000977//RNA polymerase II transcription regulatory region sequence-specific DNA binding;GO:0003677//DNA binding;GO:0046983//protein dimerization activity;	ko04371(Apelin signaling pathway)
LOC100690942	3	0.286044169558116	0	0	2	0.245800947087026	2	0.116774291035144	NC_031977.2	13604719	13605660	+	575	LOC100690942	-	-	-	beta-microseminoprotein [Oreochromis niloticus]	100690942	-	-	-	-
LOC100690943	0	0	2	0.0144577173211486	0	0	4	0.0182385487831611	NC_031983.2	12240661	12301625	-	7363	LOC100690943	GO:0000166;GO:0004672;GO:0004713;GO:0004714;GO:0005515;GO:0005524;GO:0006468;GO:0007169;GO:0016020;GO:0016021;GO:0018108;GO:0030318;GO:0043473;GO:0048066;GO:0048070;GO:0050935;GO:0070285;GO:0097324;GO:0098727	K05119	[EC:2.7.10.1]	ALK tyrosine kinase receptor isoform X1 [Oreochromis niloticus]	100690943	GO:0006468//protein phosphorylation;GO:0007169//transmembrane receptor protein tyrosine kinase signaling pathway;GO:0018108//peptidyl-tyrosine phosphorylation;GO:0030318//melanocyte differentiation;GO:0043473//pigmentation;GO:0048066//developmental pigmentation;GO:0048070//regulation of developmental pigmentation;GO:0050935//iridophore differentiation;GO:0070285//pigment cell development;GO:00973…	GO:0016020//membrane;GO:0016021//integral component of membrane;	GO:0000166//nucleotide binding;GO:0004672//protein kinase activity;GO:0004713//protein tyrosine kinase activity;GO:0004714//transmembrane receptor protein tyrosine kinase activity;GO:0005515//protein binding;GO:0005524//ATP binding;	-
LOC100690944	175	4.65295741380302	189	4.87862769838305	137	4.69519146624163	360	5.86136717853413	NC_031975.2	30058747	30101756	+	2062	LOC100690944	-	-	-	AT-rich interactive domain-containing protein 5B [Oreochromis niloticus]	100690944	-	-	-	-
LOC100690945	1412	10.7802655741649	1397	10.3546640559781	1116	10.9824862655441	2298	10.7436087912051	NC_031973.2	28525528	28565196	+	7181	LOC100690945	GO:0003677;GO:0003700;GO:0005634;GO:0005737;GO:0006355;GO:0007165;GO:0060397	K11224	-	signal transducer and activator of transcription 5B isoform X1 [Oreochromis niloticus]	100690945	GO:0006355//regulation of transcription, DNA-templated;GO:0007165//signal transduction;GO:0060397//growth hormone receptor signaling pathway via JAK-STAT;	GO:0005634//nucleus;GO:0005737//cytoplasm;	GO:0003677//DNA binding;GO:0003700//DNA-binding transcription factor activity;	ko04217(Necroptosis);ko04012(ErbB signaling pathway)
LOC100690947	836	6.02442307687463	930	6.50634335903813	660	6.13048497762398	1089	4.80554296062902	NC_031976.2	19080148	19095177	+	7608	LOC100690947	GO:0003677;GO:0003723;GO:0005515;GO:0005634;GO:0006355;GO:0045892	K23616	-	ataxin-1 [Oreochromis niloticus]	100690947	GO:0006355//regulation of transcription, DNA-templated;GO:0045892//negative regulation of transcription, DNA-templated;	GO:0005634//nucleus;	GO:0003677//DNA binding;GO:0003723//RNA binding;GO:0005515//protein binding;	ko04330(Notch signaling pathway)
LOC100690950	2	0.0254290967062333	0	0	3	0.0491658898104267	11	0.0856444098790915	NC_031972.2	11417614	11435377	+	4312	LOC100690950	GO:0003779;GO:0005543;GO:0005737;GO:0005905;GO:0006897;GO:0006915;GO:0030136;GO:0030276;GO:0035091;GO:2000369	K20040	-	huntingtin-interacting protein 1-related protein [Oreochromis niloticus]	100690950	GO:0006897//endocytosis;GO:0006915//apoptotic process;GO:2000369//regulation of clathrin-dependent endocytosis;	GO:0005737//cytoplasm;GO:0005905//clathrin-coated pit;GO:0030136//clathrin-coated vesicle;	GO:0003779//actin binding;GO:0005543//phospholipid binding;GO:0030276//clathrin binding;GO:0035091//phosphatidylinositol binding;	-
LOC100690951	3538	62.1702944808284	4523	77.160765517772	3192	72.2985670326166	7650	82.3174539568652	NC_031979.2	28785115	28799510	+	3120	LOC100690951	GO:0001568;GO:0001885;GO:0003211;GO:0004672;GO:0005515;GO:0005524;GO:0005737;GO:0005925;GO:0006468;GO:0007160;GO:0007507;GO:0008016;GO:0016203;GO:0030017;GO:0030018;GO:0030027;GO:0035989;GO:0042383;GO:0055013;GO:0060047	K06272	[EC:2.7.11.1]	integrin-linked protein kinase [Oreochromis niloticus]	100690951	GO:0001568//blood vessel development;GO:0001885//endothelial cell development;GO:0003211//cardiac ventricle formation;GO:0006468//protein phosphorylation;GO:0007160//cell-matrix adhesion;GO:0007507//heart development;GO:0008016//regulation of heart contraction;GO:0016203//muscle attachment;GO:0035989//tendon development;GO:0055013//cardiac muscle cell development;GO:0060047//heart contraction;	GO:0005737//cytoplasm;GO:0005925//focal adhesion;GO:0030017//sarcomere;GO:0030018//Z disc;GO:0030027//lamellipodium;GO:0042383//sarcolemma;	GO:0004672//protein kinase activity;GO:0005515//protein binding;GO:0005524//ATP binding;	ko04510(Focal adhesion);ko03320(PPAR signaling pathway)
LOC100690952	11	0.170072323035823	20	0.300203532531352	9	0.179359828140914	12	0.113612888908981	NC_031980.2	28693503	28716711	-	3546	LOC100690952	GO:0001947;GO:0003209;GO:0003677;GO:0005634;GO:0006355;GO:0007275;GO:0007507;GO:0048703	K16670	-	homeobox protein Meis2 [Oreochromis niloticus]	100690952	GO:0001947//heart looping;GO:0003209//cardiac atrium morphogenesis;GO:0006355//regulation of transcription, DNA-templated;GO:0007275//multicellular organism development;GO:0007507//heart development;GO:0048703//embryonic viscerocranium morphogenesis;	GO:0005634//nucleus;	GO:0003677//DNA binding;	-
LOC100690953	203	1.66285699943579	222	1.76545512663283	180	1.90052278675536	439	2.20205815139296	NC_031982.2	5328567	5348631	+	6693	LOC100690953	GO:0008270;GO:0016020;GO:0016021	K10661	[EC:2.3.2.27]	E3 ubiquitin-protein ligase MARCH6 [Oreochromis niloticus]	100690953	-	GO:0016020//membrane;GO:0016021//integral component of membrane;	GO:0008270//zinc ion binding;	ko04141(Protein processing in endoplasmic reticulum)
LOC100690958	0	0	0	0	0	0	0	0	NC_031971.2	10264208	10276323	+	2144	LOC100690958	GO:0007165;GO:0008083;GO:0016020	K04359	-	platelet-derived growth factor subunit A isoform X1 [Oreochromis niloticus]	100690958	GO:0007165//signal transduction;	GO:0016020//membrane;	GO:0008083//growth factor activity;	ko04810(Regulation of actin cytoskeleton);ko04540(Gap junction);ko04510(Focal adhesion);ko04020(Calcium signaling pathway);ko04010(MAPK signaling pathway)
LOC100690964	171	6.00582809562285	206	7.02407032765445	126	5.7041251173783	407	8.7533963675527	NC_031973.2	16244389	16247670	+	1561	LOC100690964	-	K18189	-	translational activator of cytochrome c oxidase 1 [Oreochromis niloticus]	100690964	-	-	-	-
LOC100690967	2541	35.6202152081416	2256	30.7026465694136	1835	33.1565743154179	3680	31.5896701393971	NC_031982.2	12095913	12104279	+	3911	LOC100690967	GO:0005515;GO:0005868;GO:0007018	K10415	-	cytoplasmic dynein 1 intermediate chain 2 isoform X1 [Oreochromis niloticus]	100690967	GO:0007018//microtubule-based movement;	GO:0005868//cytoplasmic dynein complex;	GO:0005515//protein binding;	ko05132(Salmonella infection);ko04145(Phagosome)
LOC100690969	59	0.462891072899213	45	0.342755278234315	19	0.192141910913406	43	0.206585886222376	NC_031967.2	15330023	15349642	+	6988	LOC100690969	GO:0005737;GO:0007219;GO:0008270;GO:0016567;GO:0016740;GO:0046872;GO:0061630	K06058	[EC:2.3.2.27]	E3 ubiquitin-protein ligase DTX4 isoform X1 [Oreochromis niloticus]	100690969	GO:0007219//Notch signaling pathway;GO:0016567//protein ubiquitination;	GO:0005737//cytoplasm;	GO:0008270//zinc ion binding;GO:0016740//transferase activity;GO:0046872//metal ion binding;GO:0061630//ubiquitin protein ligase activity;	ko04330(Notch signaling pathway)
LOC100690971	251	3.80983063597962	287	4.22920453300418	231	4.51945055327163	519	4.82397117970138	NC_031978.2	6868919	6880912	-	3612	LOC100690971	GO:0005783;GO:0005789;GO:0016020;GO:0016021;GO:0030176;GO:0042802;GO:0046872;GO:0071782;GO:0071786;GO:0071788;GO:0098826;GO:1903373	K23292	-	endoplasmic reticulum junction formation protein lunapark-B isoform X1 [Oreochromis niloticus]	100690971	GO:0071786//endoplasmic reticulum tubular network organization;GO:0071788//endoplasmic reticulum tubular network maintenance;GO:1903373//positive regulation of endoplasmic reticulum tubular network organization;	GO:0005783//endoplasmic reticulum;GO:0005789//endoplasmic reticulum membrane;GO:0016020//membrane;GO:0016021//integral component of membrane;GO:0030176//integral component of endoplasmic reticulum membrane;GO:0071782//endoplasmic reticulum tubular network;GO:0098826//endoplasmic reticulum tubular network membrane;	GO:0042802//identical protein binding;GO:0046872//metal ion binding;	-
LOC100690972	1212	13.4537478413344	1206	12.9966916580841	959	13.7214807903891	2193	14.9068092364892	NC_031973.2	25214486	25229803	+	4939	LOC100690972	-	-	-	cerebellar degeneration-related protein 2-like [Oreochromis niloticus]	100690972	-	-	-	-
LOC100690975	0	0	0	0	0	0	0	0	NC_031984.2	9391088	9418568	+	3977	LOC100690975	GO:0006508;GO:0008236;GO:0016020;GO:0016021	K23014	-	inactive dipeptidyl peptidase 10 isoform X1 [Oreochromis niloticus]	100690975	GO:0006508//proteolysis;	GO:0016020//membrane;GO:0016021//integral component of membrane;	GO:0008236//serine-type peptidase activity;	-
LOC100690979	856	18.8248349052687	852	18.1903832903221	587	16.6393832060867	1039	13.9919536345108	NC_031972.2	5230887	5233379	+	2493	LOC100690979	-	K14343	-	P3 protein [Oreochromis niloticus]	100690979	-	-	-	-
LOC100690982	0	0	0	0	0	0	0	0	NC_031986.2	37852965	37861796	-	1745	LOC100690982	-	K07848	-	GTP-binding protein REM 2 [Oreochromis niloticus]	100690982	-	-	-	-
LOC100690984	33	0.820140241366766	52	1.25464936016593	34	1.08916784124011	69	1.05009519420202	NC_031979.2	27458683	27462977	-	2206	LOC100690984	GO:0015297;GO:0016020;GO:0016021;GO:0042908;GO:0042910;GO:0055085	K03327	-	multidrug and toxin extrusion protein 1 [Oreochromis niloticus]	100690984	GO:0042908//xenobiotic transport;GO:0055085//transmembrane transport;	GO:0016020//membrane;GO:0016021//integral component of membrane;	GO:0015297//antiporter activity;GO:0042910//xenobiotic transmembrane transporter activity;	-
LOC100690985	554	14.4427595835692	645	16.3246912387002	500	16.8016577003138	994	15.8683656778736	NC_031972.2	53496476	53500045	-	2103	LOC100690985	GO:0016020;GO:0016021	-	-	membrane protein FAM174B [Oreochromis niloticus]	100690985	-	GO:0016020//membrane;GO:0016021//integral component of membrane;	-	-
LOC100690986	202	5.7710665788041	210	5.82463685603951	147	5.41332075365578	408	7.13789699761458	NC_031978.2	19282772	19288081	+	1919	LOC100690986	GO:0016491;GO:0055114	K00308	[EC:1.5.3.13]	peroxisomal N(1)-acetyl-spermine/spermidine oxidase [Oreochromis niloticus]	100690986	GO:0055114//obsolete oxidation-reduction process;	-	GO:0016491//oxidoreductase activity;	ko04146(Peroxisome)
LOC100690989	0	0	0	0	0	0	0	0	NC_031969.2	24411758	24412579	-	556	LOC100690989	-	K13825	-	hemoglobin subunit beta [Oreochromis niloticus]	100690989	-	-	-	-
LOC100690997	188	2.34412665675327	219	2.65101498831024	203	3.26257852498671	356	2.71818255343347	NC_031985.2	31029152	31048177	-	4397	LOC100690997	GO:0003677;GO:0003691;GO:0005634;GO:0007275;GO:0045893	K24885	-	homeobox-containing protein 1 isoform X1 [Oreochromis niloticus]	100690997	GO:0007275//multicellular organism development;GO:0045893//positive regulation of transcription, DNA-templated;	GO:0005634//nucleus;	GO:0003677//DNA binding;GO:0003691//double-stranded telomeric DNA binding;	-
LOC100691005	30	1.14060608526988	29	1.07042753343721	33	1.61722363764782	43	1.00112494654783	NC_031975.2	12926832	12931599	+	1442	LOC100691005	GO:0003824;GO:0006629;GO:0008654;GO:0009058	K00968	[EC:2.7.7.15]	choline-phosphate cytidylyltransferase B [Oreochromis niloticus]	100691005	GO:0006629//lipid metabolic process;GO:0008654//phospholipid biosynthetic process;GO:0009058//biosynthetic process;	-	GO:0003824//catalytic activity;	ko00564(Glycerophospholipid metabolism);ko00440(Phosphonate and phosphinate metabolism)
LOC100691006	64	1.04304651602643	65	1.02844697106349	56	1.17639573368048	108	1.07783642587432	NC_031975.2	18499679	18509239	+	3364	LOC100691006	-	K25304	-	DNA-directed RNA polymerase III subunit RPC9 [Oreochromis niloticus]	100691006	-	-	-	ko03020(RNA polymerase)
LOC100691007	0	0	0	0	0	0	0	0	NC_031972.2	62004445	62006343	-	1335	LOC100691007	-	-	-	RIB43A-like with coiled-coils protein 2 [Oreochromis niloticus]	100691007	-	-	-	-
LOC100691009	0	0	0	0	0	0	0	0	NC_031970.2	14230872	14245738	+	3136	LOC100691009	-	-	-	actin-binding Rho-activating protein [Oreochromis niloticus]	100691009	-	-	-	-
LOC100691011	4168	191.703986790543	3567	159.276384140624	3083	182.775790236933	3710	104.491927999463	NC_031981.2	17571112	17577627	+	1192	LOC100691011	-	-	-	apoptosis facilitator Bcl-2-like protein 14 [Oreochromis niloticus]	100691011	-	-	-	-
LOC100691013	0	0	0	0	0	0	0	0	NC_031981.2	25190628	25194582	+	3839	LOC100691013	-	-	-	interferon-induced protein with tetratricopeptide repeats 2-like [Oreochromis niloticus]	100691013	-	-	-	-
LOC100691024	3	0.141911473249281	1	0.0459241469523802	1	0.060973056330906	1	0.0289668754724796	NC_031983.2	14563835	14566260	+	1159	LOC100691024	-	K01365	[EC:3.4.22.15]	cathepsin L1 [Oreochromis niloticus]	100691024	-	-	-	ko04210(Apoptosis);ko04145(Phagosome);ko04142(Lysosome);ko04140(Autophagy - animal)
LOC100691025	0	0	0	0	0	0	0	0	NC_031973.2	6968581	6969530	-	554	LOC100691025	-	K05414	-	interferon a3-like [Oreochromis niloticus]	100691025	-	-	-	ko05168(Herpes simplex virus 1 infection);ko04623(Cytosolic DNA-sensing pathway);ko04622(RIG-I-like receptor signaling pathway);ko04621(NOD-like receptor signaling pathway);ko04620(Toll-like receptor signaling pathway);ko04217(Necroptosis);ko04060(Cytokine-cytokine receptor interaction)
LOC100691026	251	6.04352580463697	290	6.77890427411705	214	6.64159124704844	435	6.41373946973328	NC_031971.2	42228707	42232382	-	2277	LOC100691026	-	K04378	-	LOW QUALITY PROTEIN: serum response factor [Oreochromis niloticus]	100691026	-	-	-	ko04010(MAPK signaling pathway)
LOC100691027	454	4.02110018649145	364	3.1299346396902	349	3.98433804981333	607	3.29217665012448	NC_031971.2	33899033	33925588	+	6190	LOC100691027	GO:0000166;GO:0005524;GO:0016020;GO:0016021;GO:0016887;GO:0022857;GO:0030500;GO:0042626;GO:0043009;GO:0055085;GO:0110149	K05665	[EC:7.6.2.3]	multidrug resistance-associated protein 1 [Oreochromis niloticus]	100691027	GO:0030500//regulation of bone mineralization;GO:0043009//chordate embryonic development;GO:0055085//transmembrane transport;GO:0110149//regulation of biomineralization;	GO:0016020//membrane;GO:0016021//integral component of membrane;	GO:0000166//nucleotide binding;GO:0005524//ATP binding;GO:0016887//ATP hydrolysis activity;GO:0022857//transmembrane transporter activity;GO:0042626//ATPase-coupled transmembrane transporter activity;	ko02010(ABC transporters)
LOC100691028	0	0	1	0.0190365115585868	4	0.101098386677425	2	0.0240147415397739	NC_031972.2	22452415	22492839	-	2796	LOC100691028	-	-	-	leucine-rich repeat-containing protein 75B [Oreochromis niloticus]	100691028	-	-	-	-
LOC100691030	15	0.0858520709342921	12	0.0666784670439195	3	0.0221320927928343	12	0.0420577621955576	NC_031966.2	4856945	4883973	-	9579	LOC100691030	GO:1900745	-	-	uncharacterized protein LOC100691030 [Oreochromis niloticus]	100691030	GO:1900745//positive regulation of p38MAPK cascade;	-	-	-
LOC100691033	9	0.228968070759977	6	0.148193279771161	9	0.295132227650896	16	0.249262987824437	NC_031966.2	26063658	26082220	+	2155	LOC100691033	-	-	-	spondin-2 [Oreochromis niloticus]	100691033	-	-	-	-
LOC100691034	474	31.4995306719453	427	27.5485319487325	403	34.520136038631	667	27.1429454359112	NC_031977.2	28514159	28516632	+	825	LOC100691034	-	-	-	uncharacterized protein LOC100691034 [Oreochromis niloticus]	100691034	-	-	-	-
LOC100691037	261	4.10716405916899	243	3.7123820250366	180	3.65103301141033	344	3.31486147628465	NC_031967.2	47231713	47244844	-	3484	LOC100691037	GO:0016020;GO:0016021;GO:0046872	K15698	-	RING finger protein 175 [Oreochromis niloticus]	100691037	-	GO:0016020//membrane;GO:0016021//integral component of membrane;	GO:0046872//metal ion binding;	-
LOC100691039	21	0.163378428050435	13	0.0981891758381599	20	0.200561294983738	22	0.104810187426889	NC_031969.2	18637637	18667737	-	7047	LOC100691039	GO:0006869;GO:0008289	-	-	testis-expressed protein 2 [Oreochromis niloticus]	100691039	GO:0006869//lipid transport;	-	GO:0008289//lipid binding;	-
LOC100691042	0	0	1	0.017647906604048	1	0.0234309589812732	1	0.0111315015492718	NC_031982.2	7208067	7217216	-	3016	LOC100691042	-	K24679	-	protein-cysteine N-palmitoyltransferase HHAT-like protein isoform X1 [Oreochromis niloticus]	100691042	-	-	-	ko04340(Hedgehog signaling pathway)
LOC100691044	1	0.0776559950405651	1	0.0753910571073778	5	0.500479973707649	0	0	NC_031986.2	27915392	27917605	+	706	LOC100691044	-	-	-	uncharacterized protein LOC100691044 [Oreochromis niloticus]	100691044	-	-	-	-
LOC100691047	1193	9.29464019765188	1007	7.61669303993653	878	8.81715277368802	1554	7.41393120324377	NC_031965.2	31719993	31756460	+	7037	LOC100691047	GO:0000132;GO:0001947;GO:0003140;GO:0035844;GO:0036064;GO:0046872;GO:0060271;GO:0061032;GO:0061371	K16682	-	Wilms tumor protein 1-interacting protein homolog [Oreochromis niloticus]	100691047	GO:0000132//establishment of mitotic spindle orientation;GO:0001947//heart looping;GO:0003140//determination of left/right asymmetry in lateral mesoderm;GO:0035844//cloaca development;GO:0060271//cilium assembly;GO:0061032//visceral serous pericardium development;GO:0061371//determination of heart left/right asymmetry;	GO:0036064//ciliary basal body;	GO:0046872//metal ion binding;	-
LOC100691050	0	0	0	0	0	0	0	0	NW_020327642.1	14403	18921	-	1731	LOC100691050	-	-	-	neoverrucotoxin subunit alpha-like [Oreochromis niloticus]	100691050	-	-	-	-
LOC100691052	770	6.42351674131954	815	6.60061782547384	704	7.57001090846228	1620	8.27565825465889	NC_031979.2	4592565	4650545	+	6572	LOC100691052	GO:0005509;GO:0046872	K23921	-	EF-hand domain-containing protein D1 [Oreochromis niloticus]	100691052	-	-	GO:0005509//calcium ion binding;GO:0046872//metal ion binding;	-
LOC100691053	1511	27.4762106817391	1768	31.2118476318029	1154	27.0482949319397	2380	26.5017607432163	NC_031978.2	11665010	11708881	+	3015	LOC100691053	GO:0005337;GO:0005887;GO:0015858;GO:0016020;GO:0016021;GO:1901642	K15014	-	equilibrative nucleoside transporter 1 [Oreochromis niloticus]	100691053	GO:0015858//nucleoside transport;GO:1901642//nucleoside transmembrane transport;	GO:0005887//integral component of plasma membrane;GO:0016020//membrane;GO:0016021//integral component of membrane;	GO:0005337//nucleoside transmembrane transporter activity;	-
LOC100691054	471	6.40124873744644	535	7.05898764998207	404	7.07728805259249	902	7.50681532540622	NC_031979.2	33888339	33942761	+	4034	LOC100691054	GO:0003824;GO:0008033;GO:0010181;GO:0016829;GO:0046872;GO:0051536;GO:0051539;GO:0055114;GO:0102521	K15449	[EC:4.1.3.44]	S-adenosyl-L-methionine-dependent tRNA 4-demethylwyosine synthase [Oreochromis niloticus]	100691054	GO:0008033//tRNA processing;GO:0055114//obsolete oxidation-reduction process;	-	GO:0003824//catalytic activity;GO:0010181//FMN binding;GO:0016829//lyase activity;GO:0046872//metal ion binding;GO:0051536//iron-sulfur cluster binding;GO:0051539//4 iron, 4 sulfur cluster binding;GO:0102521//tRNA-4-demethylwyosine synthase activity;	-
LOC100691058	0	0	0	0	0	0	0	0	NC_031984.2	10322236	10341529	-	1672	LOC100691058	-	-	-	tumor protein D54 isoform X1 [Oreochromis niloticus]	100691058	-	-	-	-
LOC100691061	0	0	2	0.0236560383634705	0	0	2	0.0149211594100462	NC_031972.2	513806	547653	+	4500	LOC100691061	-	K06587	-	integrin alpha-11 [Oreochromis niloticus]	100691061	-	-	-	ko04810(Regulation of actin cytoskeleton);ko04512(ECM-receptor interaction);ko04510(Focal adhesion)
LOC100691064	149	4.1132652277428	157	4.20770168776232	107	3.80737745959952	289	4.88544003342523	NC_031972.2	33321670	33328994	-	1986	LOC100691064	GO:0051301;GO:0051726	K10146	-	cyclin-G2 [Oreochromis niloticus]	100691064	GO:0051301//cell division;GO:0051726//regulation of cell cycle;	-	-	ko04115(p53 signaling pathway);ko04068(FoxO signaling pathway)
LOC100691065	306	9.22291948575235	397	11.6166884376966	284	11.0333410278481	510	9.41288093624407	NC_031972.2	52171915	52174919	+	1819	LOC100691065	GO:0003924;GO:0005525	K07902	-	ras-related protein Rab-8B [Oreochromis niloticus]	100691065	-	-	GO:0003924//GTPase activity;GO:0005525//GTP binding;	ko04530(Tight junction)
LOC100691066	269	2.98481292089332	147	1.58353262269133	124	1.77348791006931	324	2.20148253590845	NC_031972.2	56861107	56881258	+	4941	LOC100691066	GO:0016787	K03927	-	liver carboxylesterase 2 isoform X1 [Oreochromis niloticus]	100691066	-	-	GO:0016787//hydrolase activity;	ko00983(Drug metabolism - other enzymes)
LOC100691068	25	0.435120099195547	18	0.304149064673193	21	0.4711184819168	25	0.266449275179396	NC_031978.2	22407756	22417896	-	3150	LOC100691068	GO:0004198;GO:0005509;GO:0006508;GO:0007420;GO:0008233;GO:0008234;GO:0016787;GO:0021785	K01367	[EC:3.4.22.52]	calpain-1 catalytic subunit [Oreochromis niloticus]	100691068	GO:0006508//proteolysis;GO:0007420//brain development;GO:0021785//branchiomotor neuron axon guidance;	-	GO:0004198//calcium-dependent cysteine-type endopeptidase activity;GO:0005509//calcium ion binding;GO:0008233//peptidase activity;GO:0008234//cysteine-type peptidase activity;GO:0016787//hydrolase activity;	ko04218(Cellular senescence);ko04217(Necroptosis);ko04210(Apoptosis);ko04141(Protein processing in endoplasmic reticulum)
LOC100691069	0	0	0	0	0	0	0	0	NC_031978.2	23320115	23356407	+	2501	LOC100691069	GO:0004930;GO:0007186;GO:0016020;GO:0016021	-	-	visual pigment-like receptor peropsin isoform X1 [Oreochromis niloticus]	100691069	GO:0007186//G protein-coupled receptor signaling pathway;	GO:0016020//membrane;GO:0016021//integral component of membrane;	GO:0004930//G protein-coupled receptor activity;	-
LOC100691072	8	0.210057978921988	5	0.127457103251458	9	0.304602466756552	8	0.128630684569363	NC_031979.2	15066691	15069205	-	2088	LOC100691072	GO:0002376;GO:0008270;GO:0008745;GO:0009253;GO:0042742;GO:0042834;GO:0045087	K01446	-	peptidoglycan-recognition protein SC2 [Oreochromis niloticus]	100691072	GO:0002376//immune system process;GO:0009253//peptidoglycan catabolic process;GO:0042742//defense response to bacterium;GO:0045087//innate immune response;	-	GO:0008270//zinc ion binding;GO:0008745//N-acetylmuramoyl-L-alanine amidase activity;GO:0042834//peptidoglycan binding;	-
LOC100691074	17	0.154744687444274	14	0.123719941631964	2	0.0234659712062162	10	0.0557406751994087	NC_031973.2	15879337	15914699	+	6023	LOC100691074	GO:0005515;GO:0006915;GO:0007165;GO:0016020;GO:0016021	K02583	-	tumor necrosis factor receptor superfamily member 16 [Oreochromis niloticus]	100691074	GO:0006915//apoptotic process;GO:0007165//signal transduction;	GO:0016020//membrane;GO:0016021//integral component of membrane;	GO:0005515//protein binding;	ko04060(Cytokine-cytokine receptor interaction);ko04010(MAPK signaling pathway)
LOC100691075	475	15.6690360630888	467	14.955825698205	396	16.8378085594813	781	15.7762980585461	NC_031969.2	22592334	22595111	-	1662	LOC100691075	GO:0016301;GO:0016310;GO:0016740;GO:0018215;GO:0102193	K15523	[EC:2.7.1.172]	ketosamine-3-kinase [Oreochromis niloticus]	100691075	GO:0016310//phosphorylation;GO:0018215//protein phosphopantetheinylation;	-	GO:0016301//kinase activity;GO:0016740//transferase activity;GO:0102193//protein-ribulosamine 3-kinase activity;	-
LOC100691076	6708	77.6043445454463	8407	94.4232343688157	5963	88.9200097384431	13244	93.8247793331853	NC_031969.2	29466596	29486940	+	4739	LOC100691076	GO:0005515	K20123	-	protein kinase C and casein kinase substrate in neurons protein 3 [Oreochromis niloticus]	100691076	-	-	GO:0005515//protein binding;	-
LOC100691077	0	0	0	0	0	0	0	0	NC_031983.2	15798971	15802402	+	2994	LOC100691077	GO:0004930;GO:0004947;GO:0007165;GO:0007186;GO:0016020;GO:0016021	K03916	-	B1 bradykinin receptor-like isoform X1 [Oreochromis niloticus]	100691077	GO:0007165//signal transduction;GO:0007186//G protein-coupled receptor signaling pathway;	GO:0016020//membrane;GO:0016021//integral component of membrane;	GO:0004930//G protein-coupled receptor activity;GO:0004947//bradykinin receptor activity;	ko04810(Regulation of actin cytoskeleton);ko04080(Neuroactive ligand-receptor interaction);ko04020(Calcium signaling pathway)
LOC100691078	946	9.01365577749608	1069	9.88854471215459	765	9.39535033019688	1763	10.2864979301009	NC_031969.2	8892808	8948217	+	5754	LOC100691078	GO:0004842;GO:0005515;GO:0006511;GO:0016567;GO:0016740;GO:0061630	K04678	[EC:2.3.2.26]	E3 ubiquitin-protein ligase SMURF2 isoform X1 [Oreochromis niloticus]	100691078	GO:0006511//ubiquitin-dependent protein catabolic process;GO:0016567//protein ubiquitination;	-	GO:0004842//ubiquitin-protein transferase activity;GO:0005515//protein binding;GO:0016740//transferase activity;GO:0061630//ubiquitin protein ligase activity;	ko04350(TGF-beta signaling pathway);ko04340(Hedgehog signaling pathway);ko04144(Endocytosis);ko04120(Ubiquitin mediated proteolysis)
LOC100691079	0	0	0	0	0	0	0	0	NC_031966.2	15003012	15035153	+	3047	LOC100691079	GO:0005886;GO:0016020;GO:0016021	K16826	-	signal-regulatory protein beta-2-like isoform X1 [Oreochromis niloticus]	100691079	-	GO:0005886//plasma membrane;GO:0016020//membrane;GO:0016021//integral component of membrane;	-	-
LOC100691082	0	0	0	0	0	0	0	0	NC_031972.2	45420203	45433952	+	833	LOC100691082	-	K06566	-	dispanin subfamily A member 2b-like [Oreochromis niloticus]	100691082	-	-	-	-
LOC100691083	437	5.50772020733454	274	3.35263164392634	228	3.70396599575967	274	2.11468845432033	NC_031985.2	18303534	18318795	+	4350	LOC100691083	GO:0004144;GO:0005783;GO:0005789;GO:0008374;GO:0016020;GO:0016021;GO:0016740;GO:0016746;GO:0019432	K11155	-	diacylglycerol O-acyltransferase 1 isoform X1 [Oreochromis niloticus]	100691083	GO:0019432//triglyceride biosynthetic process;	GO:0005783//endoplasmic reticulum;GO:0005789//endoplasmic reticulum membrane;GO:0016020//membrane;GO:0016021//integral component of membrane;	GO:0004144//diacylglycerol O-acyltransferase activity;GO:0008374//O-acyltransferase activity;GO:0016740//transferase activity;GO:0016746//acyltransferase activity;	ko00830(Retinol metabolism);ko00561(Glycerolipid metabolism)
LOC100691084	0	0	3	0.0302937315411546	1	0.0134069004529539	1	0.0063693053827744	NC_031972.2	25801861	25808187	-	5271	LOC100691084	GO:0005179;GO:0005576;GO:0007165	K22000	-	relaxin-3 [Oreochromis niloticus]	100691084	GO:0007165//signal transduction;	GO:0005576//extracellular region;	GO:0005179//hormone activity;	ko04080(Neuroactive ligand-receptor interaction)
LOC100691085	0	0	0	0	0	0	0	0	NC_031966.2	22716694	22730301	-	3852	LOC100691085	GO:0005509	K23531	-	calcium-binding protein 1 isoform X1 [Oreochromis niloticus]	100691085	-	-	GO:0005509//calcium ion binding;	-
LOC100691086	1	0.00677941541964127	0	0	2	0.0174768819803438	3	0.0124542878716225	NC_031984.2	24535269	24565772	-	8087	LOC100691086	-	K22128	-	piezo-type mechanosensitive ion channel component 2 [Oreochromis niloticus]	100691086	-	-	-	-
LOC100691094	105	2.48989572333784	174	4.00576947201501	94	2.87317067258948	256	3.71738227516721	NC_031977.2	20621357	20624326	+	2312	LOC100691094	GO:0008083;GO:0030116;GO:0030971	K05452	-	glial cell line-derived neurotrophic factor [Oreochromis niloticus]	100691094	-	-	GO:0008083//growth factor activity;GO:0030116//glial cell-derived neurotrophic factor receptor binding;GO:0030971//receptor tyrosine kinase binding;	ko04020(Calcium signaling pathway)
LOC100691095	648	4.51017974598426	762	5.14894982533582	586	5.25724445353393	1322	5.63450408343053	NC_031980.2	25203178	25236588	+	7877	LOC100691095	-	K11653	-	LOW QUALITY PROTEIN: AT-rich interactive domain-containing protein 1B [Oreochromis niloticus]	100691095	-	-	-	-
LOC100691098	9211	128.857947293943	8798	119.490458643552	6659	120.075706982035	12475	106.868663738386	NC_031982.2	29223041	29231005	+	3919	LOC100691098	-	K09207	-	Krueppel-like factor 6 [Oreochromis niloticus]	100691098	-	-	-	-
LOC100691099	5	0.213161479388176	7	0.289722087266455	4	0.219806445684355	12	0.313274731004079	NC_031967.2	22080132	22083620	-	1286	LOC100691099	-	K13948	-	prostaglandin reductase 1 [Oreochromis niloticus]	100691099	-	-	-	-
LOC100691100	16	0.553090870099763	13	0.436279396047612	6	0.267343400835511	3	0.063504303920436	NC_031971.2	24996867	24999656	-	1586	LOC100691100	GO:0001706;GO:0001707;GO:0001947;GO:0003140;GO:0003146;GO:0005576;GO:0007368;GO:0010084;GO:0032926;GO:0035050;GO:0035462;GO:0061966	K01645	-	DAN domain family member 5-like [Oreochromis niloticus]	100691100	GO:0001706//endoderm formation;GO:0001707//mesoderm formation;GO:0001947//heart looping;GO:0003140//determination of left/right asymmetry in lateral mesoderm;GO:0003146//heart jogging;GO:0007368//determination of left/right symmetry;GO:0010084//specification of animal organ axis polarity;GO:0032926//negative regulation of activin receptor signaling pathway;GO:0035050//embryonic heart tube develop…	GO:0005576//extracellular region;	-	ko04310(Wnt signaling pathway)
LOC100691101	0	0	0	0	0	0	0	0	NC_031984.2	18468683	18472627	+	3724	LOC100691101	GO:0001609;GO:0001973;GO:0004930;GO:0005886;GO:0007165;GO:0007186;GO:0016020;GO:0016021	K04265	-	adenosine receptor A3 [Oreochromis niloticus]	100691101	GO:0001973//G protein-coupled adenosine receptor signaling pathway;GO:0007165//signal transduction;GO:0007186//G protein-coupled receptor signaling pathway;	GO:0005886//plasma membrane;GO:0016020//membrane;GO:0016021//integral component of membrane;	GO:0001609//G protein-coupled adenosine receptor activity;GO:0004930//G protein-coupled receptor activity;	ko04080(Neuroactive ligand-receptor interaction)
LOC100691107	105	3.20347184883533	129	3.82090436004303	95	3.73591450601803	247	4.61459896612863	NC_031972.2	15131632	15136327	-	1797	LOC100691107	GO:0010038;GO:0016020;GO:0016021	K03926	-	protein CutA homolog isoform X1 [Oreochromis niloticus]	100691107	GO:0010038//response to metal ion;	GO:0016020//membrane;GO:0016021//integral component of membrane;	-	-
LOC100691112	389	3.25901230775834	531	4.31892601386865	322	3.47723451659252	859	4.40691791714039	NC_031971.2	31031614	31047503	-	6544	LOC100691112	-	-	-	atherin [Oreochromis niloticus]	100691112	-	-	-	-
LOC100691113	129	3.57374537257424	140	3.76536234688894	108	3.85655351543818	219	3.71521035841346	NC_031967.2	14094647	14252560	-	1979	LOC100691113	GO:0003677;GO:0003700;GO:0005509;GO:0005515;GO:0005634;GO:0006355;GO:0043565;GO:0046872	K08288	-	glucosidase 2 subunit beta [Oreochromis niloticus]	100691113	GO:0006355//regulation of transcription, DNA-templated;	GO:0005634//nucleus;	GO:0003677//DNA binding;GO:0003700//DNA-binding transcription factor activity;GO:0005509//calcium ion binding;GO:0005515//protein binding;GO:0043565//sequence-specific DNA binding;GO:0046872//metal ion binding;	ko04141(Protein processing in endoplasmic reticulum)
LOC100691114	0	0	0	0	0	0	0	0	NC_031967.2	7147468	7149356	-	1479	LOC100691114	GO:0005886;GO:0016020;GO:0016021	-	-	uncharacterized protein LOC100691114 [Oreochromis niloticus]	100691114	-	GO:0005886//plasma membrane;GO:0016020//membrane;GO:0016021//integral component of membrane;	-	-
LOC100691115	190	2.76747480731706	210	2.96957442261951	198	3.71738015752629	384	3.42504828115831	NC_031976.2	24295588	24318013	+	3764	LOC100691115	-	-	-	zinc finger protein 271 isoform X1 [Oreochromis niloticus]	100691115	-	-	-	-
LOC100691116	0	0	0	0	0	0	0	0	NC_031965.2	11382200	11403923	-	2195	LOC100691116	GO:0004888;GO:0005216;GO:0005230;GO:0005886;GO:0005892;GO:0006811;GO:0007271;GO:0015464;GO:0016020;GO:0016021;GO:0022848;GO:0030054;GO:0034220;GO:0035094;GO:0045202;GO:0045211;GO:0060078;GO:0060079	K04809	-	neuronal acetylcholine receptor subunit alpha-7 isoform X1 [Oreochromis niloticus]	100691116	GO:0006811//ion transport;GO:0007271//synaptic transmission, cholinergic;GO:0034220//ion transmembrane transport;GO:0035094//response to nicotine;GO:0060078//regulation of postsynaptic membrane potential;GO:0060079//excitatory postsynaptic potential;	GO:0005886//plasma membrane;GO:0005892//acetylcholine-gated channel complex;GO:0016020//membrane;GO:0016021//integral component of membrane;GO:0030054//cell junction;GO:0045202//synapse;GO:0045211//postsynaptic membrane;	GO:0004888//transmembrane signaling receptor activity;GO:0005216//ion channel activity;GO:0005230//extracellular ligand-gated ion channel activity;GO:0015464//acetylcholine receptor activity;GO:0022848//acetylcholine-gated cation-selective channel activity;	ko04080(Neuroactive ligand-receptor interaction);ko04020(Calcium signaling pathway)
LOC100691117	462	6.3801539582799	583	7.81632451468072	350	6.23015624701058	901	7.61937541914762	NC_031979.2	21896889	21914582	-	3970	LOC100691117	GO:0005506;GO:0016491;GO:0016705;GO:0031418;GO:0046872;GO:0051213;GO:0055114	K09592	[EC:1.14.11.29]	egl nine homolog 2 [Oreochromis niloticus]	100691117	GO:0055114//obsolete oxidation-reduction process;	-	GO:0005506//iron ion binding;GO:0016491//oxidoreductase activity;GO:0016705//oxidoreductase activity, acting on paired donors, with incorporation or reduction of molecular oxygen;GO:0031418//L-ascorbic acid binding;GO:0046872//metal ion binding;GO:0051213//dioxygenase activity;	-
LOC100691118	75	1.0932956494012	51	0.721757618242022	51	0.958270775502133	95	0.848018565247904	NC_031976.2	19479042	19499371	-	3761	LOC100691118	GO:0001878;GO:0004144;GO:0005783;GO:0005789;GO:0008374;GO:0016020;GO:0016021;GO:0016740;GO:0016746;GO:0019432;GO:0042572;GO:0046486;GO:0050252	K11155	-	diacylglycerol O-acyltransferase 1 isoform X1 [Oreochromis niloticus]	100691118	GO:0001878//response to yeast;GO:0019432//triglyceride biosynthetic process;GO:0042572//retinol metabolic process;GO:0046486//glycerolipid metabolic process;	GO:0005783//endoplasmic reticulum;GO:0005789//endoplasmic reticulum membrane;GO:0016020//membrane;GO:0016021//integral component of membrane;	GO:0004144//diacylglycerol O-acyltransferase activity;GO:0008374//O-acyltransferase activity;GO:0016740//transferase activity;GO:0016746//acyltransferase activity;GO:0050252//retinol O-fatty-acyltransferase activity;	ko00830(Retinol metabolism);ko00561(Glycerolipid metabolism)
LOC100691120	0	0	0	0	0	0	0	0	NC_031967.2	36055234	36055657	-	424	LOC100691120	GO:0000786;GO:0003677;GO:0005634;GO:0005694;GO:0006352;GO:0046982	K11254	-	histone H4 [Oreochromis niloticus]	100691120	GO:0006352//DNA-templated transcription, initiation;	GO:0000786//nucleosome;GO:0005634//nucleus;GO:0005694//chromosome;	GO:0003677//DNA binding;GO:0046982//protein heterodimerization activity;	-
LOC100691124	2942	37.5193160760632	3511	43.4698276487151	2289	37.6270134371094	5246	40.9681100480297	NC_031970.2	5700424	5714239	-	4299	LOC100691124	GO:0003676;GO:0003723;GO:0005634	K13162	-	poly(rC)-binding protein 2 isoform X1 [Oreochromis niloticus]	100691124	-	GO:0005634//nucleus;	GO:0003676//nucleic acid binding;GO:0003723//RNA binding;	ko04216(Ferroptosis)
LOC100691126	345	4.55775197880252	340	4.36069140916987	284	4.83605959750739	590	4.77297328116537	NC_031965.2	2516003	2535938	+	4150	LOC100691126	GO:0016020;GO:0016021;GO:0016787	-	-	uncharacterized protein LOC100691126 [Oreochromis niloticus]	100691126	-	GO:0016020//membrane;GO:0016021//integral component of membrane;	GO:0016787//hydrolase activity;	-
LOC100691127	202	3.95524170168753	123	2.33814593467517	143	3.60910408468406	184	2.2061999984854	NC_031985.2	6862827	6868315	-	2800	LOC100691127	-	-	-	major histocompatibility complex class I-related gene protein [Oreochromis niloticus]	100691127	-	-	-	-
LOC100691128	0	0	1	0.0154592176351463	0	0	0	0	NC_031987.2	21490475	21573326	+	3443	LOC100691128	-	K09267	-	transcription factor Sox-1a isoform X1 [Oreochromis niloticus]	100691128	-	-	-	-
LOC100691130	4	0.0838625353707671	5	0.101770719536919	1	0.0270240046988604	3	0.0385154210393161	NC_031982.2	9034033	9040569	-	2615	LOC100691130	-	-	-	cell wall integrity and stress response component 4 [Oreochromis niloticus]	100691130	-	-	-	-
LOC100691134	514	6.78385125284074	537	6.88069531840714	417	7.09399639958976	1023	8.26788124026811	NC_031976.2	18520084	18540777	+	4154	LOC100691134	GO:0007368;GO:0060271	K19495	-	juxtaposed with another zinc finger protein 1 isoform X1 [Oreochromis niloticus]	100691134	GO:0007368//determination of left/right symmetry;GO:0060271//cilium assembly;	-	-	-
LOC100691142	0	0	0	0	0	0	0	0	NC_031984.2	6669577	6693541	+	3416	LOC100691142	-	K10659	[EC:2.3.2.27]	E3 ubiquitin-protein ligase MARCH9 [Oreochromis niloticus]	100691142	-	-	-	-
LOC100691143	5	0.145966806439401	4	0.113367595991073	6	0.225775630311566	6	0.107260730583399	NC_031974.2	3298108	3320414	-	1878	LOC100691143	-	K01324	[EC:3.4.21.34]	chymotrypsinogen B [Oreochromis niloticus]	100691143	-	-	-	-
LOC100691146	0	0	0	0	0	0	0	0	NC_031979.2	39109672	39110834	-	945	LOC100691146	-	K04257	-	olfactory receptor 4S2-like [Oreochromis niloticus]	100691146	-	-	-	-
LOC100691147	0	0	5	0.141408305839024	0	0	0	0	NC_031982.2	34565150	34568318	-	1882	LOC100691147	GO:0004930;GO:0004950;GO:0005044;GO:0006897;GO:0006935;GO:0007165;GO:0007186;GO:0016020;GO:0016021;GO:0019956;GO:0070098;GO:0097535	K04184	-	C-C chemokine receptor type 9 [Oreochromis niloticus]	100691147	GO:0006897//endocytosis;GO:0006935//chemotaxis;GO:0007165//signal transduction;GO:0007186//G protein-coupled receptor signaling pathway;GO:0070098//chemokine-mediated signaling pathway;GO:0097535//lymphoid lineage cell migration into thymus;	GO:0016020//membrane;GO:0016021//integral component of membrane;	GO:0004930//G protein-coupled receptor activity;GO:0004950//chemokine receptor activity;GO:0005044//scavenger receptor activity;GO:0019956//chemokine binding;	ko04672(Intestinal immune network for IgA production);ko04060(Cytokine-cytokine receptor interaction)
LOC100691149	0	0	0	0	0	0	0	0	NC_031981.2	21670009	21671441	-	1084	LOC100691149	-	K06752	-	H-2 class II histocompatibility antigen, A-U alpha chain [Oreochromis niloticus]	100691149	-	-	-	ko05168(Herpes simplex virus 1 infection);ko04672(Intestinal immune network for IgA production);ko04514(Cell adhesion molecules);ko04145(Phagosome)
LOC100691151	501	7.33833592888542	513	7.29494584051185	403	7.60863270955666	605	5.42651035183685	NC_031965.2	38591794	38597096	-	3743	LOC100691151	-	K15686	[EC:2.3.2.27]	LOW QUALITY PROTEIN: RNA-binding protein MEX3B [Oreochromis niloticus]	100691151	-	-	-	-
LOC100691152	0	0	0	0	0	0	0	0	NC_031967.2	34181706	34190908	-	3409	LOC100691152	GO:0006054;GO:0008781	K21749	-	N-acylneuraminate cytidylyltransferase [Oreochromis niloticus]	100691152	GO:0006054//N-acetylneuraminate metabolic process;	-	GO:0008781//N-acylneuraminate cytidylyltransferase activity;	ko00520(Amino sugar and nucleotide sugar metabolism)
LOC100691153	0	0	0	0	0	0	0	0	NC_031982.2	20659733	20712156	+	5310	LOC100691153	-	K04589	-	pituitary adenylate cyclase-activating polypeptide type I receptor [Oreochromis niloticus]	100691153	-	-	-	ko04080(Neuroactive ligand-receptor interaction)
LOC100691157	93	1.7384034512013	102	1.85102652724735	69	1.66248765354207	141	1.61395766206517	NC_031970.2	18247951	18262788	-	2933	LOC100691157	GO:0005975;GO:0016020;GO:0016021;GO:0016758	K20736	[EC:2.4.1.87]	alpha-1,3-galactosyltransferase 2 isoform X1 [Oreochromis niloticus]	100691157	GO:0005975//carbohydrate metabolic process;	GO:0016020//membrane;GO:0016021//integral component of membrane;	GO:0016758//hexosyltransferase activity;	ko00603(Glycosphingolipid biosynthesis - globo and isoglobo series)
LOC100691158	47	1.27122902192207	45	1.18163487138697	47	1.63857192773233	95	1.57345723921922	NC_031973.2	19723597	19729549	-	2027	LOC100691158	-	-	-	leucine-rich repeat-containing protein 3B [Oreochromis niloticus]	100691158	-	-	-	-
LOC100691160	0	0	0	0	0	0	2	0.0330439061738227	NC_031973.2	9197606	9205048	-	2032	LOC100691160	-	K04819	-	5-hydroxytryptamine receptor 3B-like [Oreochromis niloticus]	100691160	-	-	-	-
LOC100691161	1	0.0471411285456913	0	0	0	0	1	0.0288672473539156	NC_031974.2	12029691	12032215	-	1163	LOC100691161	GO:0005576;GO:0006869;GO:0007568;GO:0008289	K03098	-	apolipoprotein D-like [Oreochromis niloticus]	100691161	GO:0006869//lipid transport;GO:0007568//aging;	GO:0005576//extracellular region;	GO:0008289//lipid binding;	-
LOC100691162	55	0.447651764760265	52	0.410890215042466	48	0.503570823901568	111	0.553230338874559	NC_031986.2	23875032	23900870	-	6736	LOC100691162	-	K10866	[EC:3.6.-.-]	DNA repair protein RAD50 isoform X1 [Oreochromis niloticus]	100691162	-	-	-	ko04218(Cellular senescence);ko03450(Non-homologous end-joining);ko03440(Homologous recombination)
LOC100691163	834	12.3779535744085	749	10.7921869659011	651	12.4539035623106	1602	14.5596424183842	NW_020327937.1	16058	39081	-	3694	LOC100691163	-	K11420	[EC:2.1.1.355]	LOW QUALITY PROTEIN: histone-lysine N-methyltransferase EHMT1 [Oreochromis niloticus]	100691163	-	-	-	ko00310(Lysine degradation)
LOC100691168	566	7.60191695106067	653	8.5146091047352	493	8.53483874026148	1060	8.71802185030869	NC_031972.2	50910820	50930274	-	4082	LOC100691168	GO:0005515;GO:0005737;GO:0007165;GO:0019208;GO:0019901;GO:0050790	K06270	-	protein phosphatase 1 regulatory subunit 12A isoform X1 [Oreochromis niloticus]	100691168	GO:0007165//signal transduction;GO:0050790//regulation of catalytic activity;	GO:0005737//cytoplasm;	GO:0005515//protein binding;GO:0019208//phosphatase regulator activity;GO:0019901//protein kinase binding;	ko04810(Regulation of actin cytoskeleton);ko04510(Focal adhesion);ko04270(Vascular smooth muscle contraction)
LOC100691170	83	0.853909926325208	139	1.38833289513519	77	1.02109560257817	177	1.11509696660741	NC_031980.2	6172292	6201618	+	5329	LOC100691170	GO:0016301;GO:0032958	K00911	[EC:2.7.1.127]	inositol-trisphosphate 3-kinase B [Oreochromis niloticus]	100691170	GO:0032958//inositol phosphate biosynthetic process;	-	GO:0016301//kinase activity;	ko04070(Phosphatidylinositol signaling system);ko04020(Calcium signaling pathway);ko00562(Inositol phosphate metabolism)
LOC100691172	0	0	1	0.0137145288115972	0	0	5	0.0432525234122698	NC_031973.2	15835158	15864826	-	3881	LOC100691172	-	K13855	-	band 3 anion exchange protein [Oreochromis niloticus]	100691172	-	-	-	-
LOC100691175	973	16.8439702940245	918	15.428338250631	748	16.6907147682554	1630	17.2792397020348	NC_031983.2	16997186	17015929	+	3167	LOC100691175	GO:0000166;GO:0004672;GO:0004713;GO:0004714;GO:0004715;GO:0005515;GO:0005524;GO:0006468;GO:0016301;GO:0016310;GO:0016740;GO:0018108;GO:0031101;GO:0045859;GO:0060027	K05703	[EC:2.7.10.2]	tyrosine-protein kinase fyna [Oreochromis niloticus]	100691175	GO:0006468//protein phosphorylation;GO:0016310//phosphorylation;GO:0018108//peptidyl-tyrosine phosphorylation;GO:0031101//fin regeneration;GO:0045859//regulation of protein kinase activity;GO:0060027//convergent extension involved in gastrulation;	-	GO:0000166//nucleotide binding;GO:0004672//protein kinase activity;GO:0004713//protein tyrosine kinase activity;GO:0004714//transmembrane receptor protein tyrosine kinase activity;GO:0004715//non-membrane spanning protein tyrosine kinase activity;GO:0005515//protein binding;GO:0005524//ATP binding;GO:0016301//kinase activity;GO:0016740//transferase activity;	ko04520(Adherens junction);ko04510(Focal adhesion)
LOC100691176	2101	59.1615836567234	1913	52.2966117750221	1596	57.9279735854556	3889	67.0590010928384	NC_031969.2	10331773	10341779	-	1947	LOC100691176	-	-	-	epithelial membrane protein 2 [Oreochromis niloticus]	100691176	-	-	-	-
LOC100691179	2	0.0464619766937618	1	0.0225534264058511	0	0	3	0.0426770449228015	NC_031985.2	19631082	19640461	+	2360	LOC100691179	-	K08397	-	relaxin-3 receptor 2 [Oreochromis niloticus]	100691179	-	-	-	ko04080(Neuroactive ligand-receptor interaction)
LOC100691190	5	0.0157679414721424	6	0.0183696587809521	0	0	6	0.0115867501889918	NC_031983.2	6866677	6894204	-	17385	LOC100691190	GO:0005515	K23934	-	protein AHNAK2 isoform X1 [Oreochromis niloticus]	100691190	-	-	GO:0005515//protein binding;	ko05132(Salmonella infection)
LOC100691191	76	3.33603688542559	72	3.06827719366071	49	2.77239458934226	136	3.65562432303773	NC_031971.2	37272117	37276199	+	1249	LOC100691191	GO:0003924;GO:0005525;GO:0032482	K07920	-	ras-related protein Rab-33B isoform X1 [Oreochromis niloticus]	100691191	GO:0032482//Rab protein signal transduction;	-	GO:0003924//GTPase activity;GO:0005525//GTP binding;	ko04140(Autophagy - animal)
LOC100691194	1841	41.1467871708089	1779	38.6013891395767	1462	42.1183379879145	2679	36.6657230468429	NC_031977.2	6110778	6118574	+	2453	LOC100691194	GO:0016021;GO:0016192	K08512	-	vesicle-associated membrane protein 8 [Oreochromis niloticus]	100691194	GO:0016192//vesicle-mediated transport;	GO:0016021//integral component of membrane;	-	ko04140(Autophagy - animal);ko04130(SNARE interactions in vesicular transport)
LOC100691195	114	2.86568780598113	95	2.31842191663999	100	3.24015462116094	191	2.94010465679383	NC_031973.2	3626893	3630268	+	2181	LOC100691195	-	K09228	-	zinc finger and SCAN domain-containing protein 12 [Oreochromis niloticus]	100691195	-	-	-	ko05168(Herpes simplex virus 1 infection)
LOC100691196	0	0	1	0.00956443599601235	1	0.0126986113724205	1	0.00603281377764669	NC_031973.2	1129427	1149631	-	5565	LOC100691196	GO:0003950;GO:0005515;GO:0016740;GO:0016757	K10799	[EC:2.4.2.30]	tankyrase-2 isoform X1 [Oreochromis niloticus]	100691196	-	-	GO:0003950//NAD+ ADP-ribosyltransferase activity;GO:0005515//protein binding;GO:0016740//transferase activity;GO:0016757//glycosyltransferase activity;	-
LOC100691200	10	0.176741239518501	3	0.0514759055297957	5	0.113906789631722	18	0.194812042587643	NC_031976.2	23474862	23480993	-	3102	LOC100691200	GO:0005515;GO:0007165	K07825	-	guanine nucleotide-binding protein G(I)/G(S)/G(T) subunit beta-3 [Oreochromis niloticus]	100691200	GO:0007165//signal transduction;	-	GO:0005515//protein binding;	ko04371(Apelin signaling pathway)
LOC100691202	0	0	1	0.00950126496212222	0	0	3	0.017978905037096	NC_031976.2	39081968	39101933	-	5602	LOC100691202	GO:0001518;GO:0005244;GO:0005248;GO:0005272;GO:0006811;GO:0006814;GO:0016020;GO:0016021;GO:0017080;GO:0034220;GO:0034765;GO:0035725	K04845	-	sodium channel subunit beta-1 [Oreochromis niloticus]	100691202	GO:0006811//ion transport;GO:0006814//sodium ion transport;GO:0034220//ion transmembrane transport;GO:0034765//regulation of ion transmembrane transport;GO:0035725//sodium ion transmembrane transport;	GO:0001518//voltage-gated sodium channel complex;GO:0016020//membrane;GO:0016021//integral component of membrane;	GO:0005244//voltage-gated ion channel activity;GO:0005248//voltage-gated sodium channel activity;GO:0005272//sodium channel activity;GO:0017080//sodium channel regulator activity;	ko04261(Adrenergic signaling in cardiomyocytes)
LOC100691206	1	0.00940880942142423	0	0	0	0	1	0.00576155975160526	NC_031985.2	17814316	17835348	-	5827	LOC100691206	GO:0005509;GO:0005540;GO:0005576;GO:0005886;GO:0007155;GO:0030246	K06794	-	brevican core protein isoform X1 [Oreochromis niloticus]	100691206	GO:0007155//cell adhesion;	GO:0005576//extracellular region;GO:0005886//plasma membrane;	GO:0005509//calcium ion binding;GO:0005540//hyaluronic acid binding;GO:0030246//carbohydrate binding;	-
LOC100691210	964	22.9589173452163	895	20.6938954189569	734	22.5326432923717	1517	22.124086601364	NC_031971.2	6118814	6125954	-	2302	LOC100691210	GO:0003824;GO:0004069;GO:0006520;GO:0008483;GO:0009058;GO:0016740;GO:0030170	K14454	[EC:2.6.1.1]	aspartate aminotransferase, cytoplasmic [Oreochromis niloticus]	100691210	GO:0006520//cellular amino acid metabolic process;GO:0009058//biosynthetic process;	-	GO:0003824//catalytic activity;GO:0004069//L-aspartate:2-oxoglutarate aminotransferase activity;GO:0008483//transaminase activity;GO:0016740//transferase activity;GO:0030170//pyridoxal phosphate binding;	ko00400(Phenylalanine, tyrosine and tryptophan biosynthesis);ko00360(Phenylalanine metabolism);ko00350(Tyrosine metabolism);ko00330(Arginine and proline metabolism);ko00270(Cysteine and methionine metabolism);ko00250(Alanine, aspartate and glutamate metabolism);ko00220(Arginine biosynthesis)
LOC100691213	0	0	0	0	0	0	0	0	NC_031972.2	18706684	18717348	-	1474	LOC100691213	GO:0005576;GO:0005634;GO:0005737;GO:0014059;GO:0016020;GO:0045202	K04528	-	alpha-synuclein [Oreochromis niloticus]	100691213	GO:0014059//regulation of dopamine secretion;	GO:0005576//extracellular region;GO:0005634//nucleus;GO:0005737//cytoplasm;GO:0016020//membrane;GO:0045202//synapse;	-	-
LOC100691215	1912	20.9441864809985	2298	24.4382710006642	1709	24.1301144534209	3299	22.12907812406	NC_031979.2	29502612	29530730	-	5005	LOC100691215	-	K16059	-	stromal interaction molecule 1 [Oreochromis niloticus]	100691215	-	-	-	ko04020(Calcium signaling pathway)
LOC100691216	0	0	0	0	0	0	3	0.0250355023658493	NC_031982.2	5353272	5364879	+	4023	LOC100691216	-	-	-	ankyrin repeat domain-containing protein 33B [Oreochromis niloticus]	100691216	-	-	-	-
LOC100691218	2	0.0220668675784419	0	0	0	0	1	0.00675641148573231	NC_031971.2	41140273	41179088	+	4969	LOC100691218	-	-	-	NACHT, LRR and PYD domains-containing protein 12 isoform X1 [Oreochromis niloticus]	100691218	-	-	-	-
LOC100691220	65	0.586509811127639	46	0.402962470477156	55	0.63968523301738	101	0.558070025663757	NC_031975.2	10359587	10400763	-	6076	LOC100691220	GO:0003677;GO:0003690;GO:0003700;GO:0005634;GO:0005667;GO:0005737;GO:0006355;GO:0007623;GO:0009416;GO:0009648;GO:0046983	K09026	-	neuronal PAS domain-containing protein 2 isoform X1 [Oreochromis niloticus]	100691220	GO:0006355//regulation of transcription, DNA-templated;GO:0007623//circadian rhythm;GO:0009416//response to light stimulus;GO:0009648//photoperiodism;	GO:0005634//nucleus;GO:0005667//transcription regulator complex;GO:0005737//cytoplasm;	GO:0003677//DNA binding;GO:0003690//double-stranded DNA binding;GO:0003700//DNA-binding transcription factor activity;GO:0046983//protein dimerization activity;	-
LOC100691221	1139	25.8147275386316	1456	32.0368671677261	1070	31.2585846827807	2259	31.3520144652386	NC_031971.2	10320984	10326680	+	2419	LOC100691221	GO:0005524;GO:0006457;GO:0009408;GO:0031072;GO:0046872;GO:0051082	K09504	-	dnaJ homolog subfamily A member 3, mitochondrial isoform X1 [Oreochromis niloticus]	100691221	GO:0006457//protein folding;GO:0009408//response to heat;	-	GO:0005524//ATP binding;GO:0031072//heat shock protein binding;GO:0046872//metal ion binding;GO:0051082//unfolded protein binding;	-
LOC100691226	0	0	0	0	0	0	0	0	NC_031973.2	16233133	16242920	-	3113	LOC100691226	GO:0004888;GO:0004930;GO:0004991;GO:0005886;GO:0007166;GO:0007186;GO:0016020;GO:0016021;GO:0017046	K04585	-	parathyroid hormone/parathyroid hormone-related peptide receptor isoform X1 [Oreochromis niloticus]	100691226	GO:0007166//cell surface receptor signaling pathway;GO:0007186//G protein-coupled receptor signaling pathway;	GO:0005886//plasma membrane;GO:0016020//membrane;GO:0016021//integral component of membrane;	GO:0004888//transmembrane signaling receptor activity;GO:0004930//G protein-coupled receptor activity;GO:0004991//parathyroid hormone receptor activity;GO:0017046//peptide hormone binding;	ko04080(Neuroactive ligand-receptor interaction)
LOC100691227	765	15.6848266123631	733	14.5903968851734	668	17.6537292027163	1051	13.1955167221042	NC_031965.2	38160900	38169229	-	2674	LOC100691227	-	-	-	zinc finger protein 395 isoform X1 [Oreochromis niloticus]	100691227	-	-	-	-
LOC100691229	426	6.51842211677929	420	6.23917283100186	376	7.41587562939088	812	7.60841703660461	NC_031982.2	12084643	12093466	-	3583	LOC100691229	GO:0003824;GO:0006629;GO:0008654;GO:0009058	K00968	[EC:2.7.7.15]	choline-phosphate cytidylyltransferase A [Oreochromis niloticus]	100691229	GO:0006629//lipid metabolic process;GO:0008654//phospholipid biosynthetic process;GO:0009058//biosynthetic process;	-	GO:0003824//catalytic activity;	ko00564(Glycerophospholipid metabolism);ko00440(Phosphonate and phosphinate metabolism)
LOC100691233	73	2.06620272194148	65	1.7861102791211	57	2.07953692327756	128	2.2185306711891	NC_031978.2	5320339	5340555	+	1937	LOC100691233	GO:0004725;GO:0006470;GO:0008138;GO:0016311;GO:0016791	K14165	-	dual specificity protein phosphatase 19 [Oreochromis niloticus]	100691233	GO:0006470//protein dephosphorylation;GO:0016311//dephosphorylation;	-	GO:0004725//protein tyrosine phosphatase activity;GO:0008138//protein tyrosine/serine/threonine phosphatase activity;GO:0016791//phosphatase activity;	-
LOC100691234	196	2.10000507518727	87	0.904957887365518	59	0.814813086762494	78	0.511757568196815	NC_031978.2	6846020	6869168	+	5117	LOC100691234	GO:0003428;GO:0004888;GO:0005216;GO:0005230;GO:0005261;GO:0005886;GO:0005892;GO:0006811;GO:0007271;GO:0007274;GO:0008045;GO:0015464;GO:0016020;GO:0016021;GO:0022848;GO:0030054;GO:0030516;GO:0034220;GO:0042166;GO:0043113;GO:0045202;GO:0045211;GO:0048705;GO:0048741;GO:0060078;GO:0060079;GO:0086009	K04803	-	acetylcholine receptor subunit alpha [Oreochromis niloticus]	100691234	GO:0003428//chondrocyte intercalation involved in growth plate cartilage morphogenesis;GO:0006811//ion transport;GO:0007271//synaptic transmission, cholinergic;GO:0007274//neuromuscular synaptic transmission;GO:0008045//motor neuron axon guidance;GO:0030516//regulation of axon extension;GO:0034220//ion transmembrane transport;GO:0043113//receptor clustering;GO:0048705//skeletal system morphogenes…	GO:0005886//plasma membrane;GO:0005892//acetylcholine-gated channel complex;GO:0016020//membrane;GO:0016021//integral component of membrane;GO:0030054//cell junction;GO:0045202//synapse;GO:0045211//postsynaptic membrane;	GO:0004888//transmembrane signaling receptor activity;GO:0005216//ion channel activity;GO:0005230//extracellular ligand-gated ion channel activity;GO:0005261//cation channel activity;GO:0015464//acetylcholine receptor activity;GO:0022848//acetylcholine-gated cation-selective channel activity;GO:0042166//acetylcholine binding;	ko04080(Neuroactive ligand-receptor interaction)
LOC100691236	0	0	0	0	0	0	0	0	NC_031984.2	14827754	14829360	+	1607	LOC100691236	GO:0001750;GO:0004930;GO:0007165;GO:0007186;GO:0007601;GO:0007602;GO:0008020;GO:0009583;GO:0009584;GO:0009881;GO:0016020;GO:0016021;GO:0016038;GO:0016918;GO:0018298;GO:0050896	K04250	-	rhodopsin [Oreochromis niloticus]	100691236	GO:0007165//signal transduction;GO:0007186//G protein-coupled receptor signaling pathway;GO:0007601//visual perception;GO:0007602//phototransduction;GO:0009583//detection of light stimulus;GO:0009584//detection of visible light;GO:0016038//absorption of visible light;GO:0018298//protein-chromophore linkage;GO:0050896//response to stimulus;	GO:0001750//photoreceptor outer segment;GO:0016020//membrane;GO:0016021//integral component of membrane;	GO:0004930//G protein-coupled receptor activity;GO:0008020//G protein-coupled photoreceptor activity;GO:0009881//photoreceptor activity;GO:0016918//retinal binding;	ko04744(Phototransduction)
LOC100691238	28	0.366460661246572	22	0.279535425875338	28	0.472355603736109	26	0.208376181782693	NC_031986.2	828280	873460	+	4189	LOC100691238	-	K21853	-	dedicator of cytokinesis protein 9 isoform X1 [Oreochromis niloticus]	100691238	-	-	-	-
LOC100691239	4	0.0754647384702532	4	0.0732637113803286	8	0.194543075808727	5	0.0577642957202406	NC_031986.2	3411764	3444038	-	2906	LOC100691239	GO:0000978;GO:0001568;GO:0002573;GO:0003677;GO:0003700;GO:0005524;GO:0005634;GO:0006355;GO:0007399;GO:0010628;GO:0010755;GO:0030097;GO:0030099;GO:0030183;GO:0030223;GO:0032967;GO:0035162;GO:0043565;GO:0045637;GO:0045658;GO:0045660;GO:0045893;GO:0060043;GO:0060216;GO:0061026;GO:0098508;GO:1903055;GO:1905203	K08367	-	runt-related transcription factor 1 [Oreochromis niloticus]	100691239	GO:0001568//blood vessel development;GO:0002573//myeloid leukocyte differentiation;GO:0006355//regulation of transcription, DNA-templated;GO:0007399//nervous system development;GO:0010628//positive regulation of gene expression;GO:0010755//regulation of plasminogen activation;GO:0030097//hemopoiesis;GO:0030099//myeloid cell differentiation;GO:0030183//B cell differentiation;GO:0030223//neutrophil…	GO:0005634//nucleus;	GO:0000978//RNA polymerase II cis-regulatory region sequence-specific DNA binding;GO:0003677//DNA binding;GO:0003700//DNA-binding transcription factor activity;GO:0005524//ATP binding;GO:0043565//sequence-specific DNA binding;	ko04530(Tight junction)
LOC100691242	0	0	0	0	0	0	0	0	NC_031972.2	5309170	5310521	+	576	LOC100691242	-	K12964	-	C-C motif chemokine 17 [Oreochromis niloticus]	100691242	-	-	-	ko04623(Cytosolic DNA-sensing pathway);ko04620(Toll-like receptor signaling pathway);ko04060(Cytokine-cytokine receptor interaction)
LOC100691244	16	0.365044577602257	22	0.487296670408569	27	0.794019913342922	80	1.11768984344915	NC_031986.2	37824274	37830886	+	2403	LOC100691244	-	-	-	uncharacterized protein LOC100691244 [Oreochromis niloticus]	100691244	-	-	-	-
LOC100691245	32	1.01645668595391	29	0.894296931179868	21	0.859804877194624	55	1.06981082096942	NC_031972.2	34988403	34995128	-	1726	LOC100691245	GO:0001966;GO:0005515;GO:0014866;GO:0030240;GO:0030241;GO:0031430;GO:0045214;GO:0048741	K11426	-	histone-lysine N-methyltransferase SMYD1 [Oreochromis niloticus]	100691245	GO:0001966//thigmotaxis;GO:0014866//skeletal myofibril assembly;GO:0030240//skeletal muscle thin filament assembly;GO:0030241//skeletal muscle myosin thick filament assembly;GO:0045214//sarcomere organization;GO:0048741//skeletal muscle fiber development;	GO:0031430//M band;	GO:0005515//protein binding;	ko00310(Lysine degradation)
LOC100691250	2	0.0317919005500951	6	0.0925939454644396	4	0.0819574047985155	7	0.0681380866071983	NC_031970.2	24751883	24774456	+	3449	LOC100691250	-	K00901	[EC:2.7.1.107]	diacylglycerol kinase alpha isoform X1 [Oreochromis niloticus]	100691250	-	-	-	ko04070(Phosphatidylinositol signaling system);ko00564(Glycerophospholipid metabolism);ko00561(Glycerolipid metabolism)
LOC100691255	1388	8.2786427228145	1509	8.73783336091964	1207	9.27937349336778	2659	9.71165866628086	NC_031965.2	21030568	21068516	+	9192	LOC100691255	GO:0000978;GO:0003677;GO:0003700;GO:0005634;GO:0006355;GO:0006366	K17335	-	nuclear factor of activated T-cells 5 isoform X1 [Oreochromis niloticus]	100691255	GO:0006355//regulation of transcription, DNA-templated;GO:0006366//transcription by RNA polymerase II;	GO:0005634//nucleus;	GO:0000978//RNA polymerase II cis-regulatory region sequence-specific DNA binding;GO:0003677//DNA binding;GO:0003700//DNA-binding transcription factor activity;	-
LOC100691257	237	2.92055661995447	233	2.78752036683511	201	3.19267750725815	392	2.95807206106107	NC_031983.2	20031087	20037106	-	4449	LOC100691257	GO:0016567;GO:0061630;GO:0072487	K13164	-	E3 ubiquitin-protein ligase MSL2 [Oreochromis niloticus]	100691257	GO:0016567//protein ubiquitination;	GO:0072487//MSL complex;	GO:0061630//ubiquitin protein ligase activity;	-
LOC100691259	0	0	0	0	0	0	0	0	NC_031974.2	22903440	22909200	+	4979	LOC100691259	GO:0005794;GO:0005975;GO:0006486;GO:0016020;GO:0016021;GO:0016740;GO:0016757;GO:0032580	K07966	-	beta-1,4-galactosyltransferase 1 [Oreochromis niloticus]	100691259	GO:0005975//carbohydrate metabolic process;GO:0006486//protein glycosylation;	GO:0005794//Golgi apparatus;GO:0016020//membrane;GO:0016021//integral component of membrane;GO:0032580//Golgi cisterna membrane;	GO:0016740//transferase activity;GO:0016757//glycosyltransferase activity;	ko00601(Glycosphingolipid biosynthesis - lacto and neolacto series);ko00533(Glycosaminoglycan biosynthesis - keratan sulfate);ko00515(Mannose type O-glycan biosynthesis);ko00514(Other types of O-glycan biosynthesis);ko00513(Various types of N-glycan biosynthesis);ko00510(N-Glycan biosynthesis);ko00052(Galactose metabolism)
LOC100691261	1050	21.3287844103634	1114	21.9688255494772	798	20.8939912135758	1634	20.3251732386197	NC_031985.2	30986276	30998470	-	2699	LOC100691261	-	K13198	-	LOW QUALITY PROTEIN: KH domain-containing, RNA-binding, signal transduction-associated protein 1 [Oreochromis niloticus]	100691261	-	-	-	-
LOC100691262	91	1.1362074828914	85	1.030338723984	59	0.949532809146819	169	1.29213638480302	NC_031977.2	32802029	32855443	-	4391	LOC100691262	GO:0001784;GO:0005085;GO:0007264;GO:0050790	K23690	-	SH2 domain-containing protein 3C isoform X1 [Oreochromis niloticus]	100691262	GO:0007264//small GTPase mediated signal transduction;GO:0050790//regulation of catalytic activity;	-	GO:0001784//phosphotyrosine residue binding;GO:0005085//guanyl-nucleotide exchange factor activity;	-
LOC100691268	5	0.0968641916937084	1	0.0188078043525826	2	0.049941888542417	5	0.0593155630258019	NC_031984.2	1331746	1350202	+	2830	LOC100691268	-	-	-	uncharacterized protein LOC100691268 [Oreochromis niloticus]	100691268	-	-	-	-
LOC100691269	88	1.02455121254624	84	0.94945662575832	61	0.915424529526167	143	1.01951221919353	NC_031975.2	12889468	12901781	+	4709	LOC100691269	-	K24203	-	MAP7 domain-containing protein 2 isoform X1 [Oreochromis niloticus]	100691269	-	-	-	-
LOC100691270	0	0	0	0	0	0	0	0	NC_031975.2	18440760	18441516	+	757	LOC100691270	-	K06087	-	claudin-4-like [Oreochromis niloticus]	100691270	-	-	-	ko04530(Tight junction);ko04514(Cell adhesion molecules)
LOC100691271	763	14.616204086814	606	11.2700937486345	546	13.4816924070531	893	10.4753108122415	NC_031972.2	61999460	62004775	+	2862	LOC100691271	-	K19572	[EC:3.5.4.4]	adenosine deaminase 2-A isoform X1 [Oreochromis niloticus]	100691271	-	-	-	ko00230(Purine metabolism)
LOC100691272	0	0	3	0.032421981513386	0	0	1	0.00681677333453885	NC_031966.2	3144904	3186616	-	4925	LOC100691272	-	K04160	-	5-hydroxytryptamine receptor 4 isoform X1 [Oreochromis niloticus]	100691272	-	-	-	ko04080(Neuroactive ligand-receptor interaction);ko04020(Calcium signaling pathway)
LOC100691274	0	0	0	0	0	0	0	0	NC_031983.2	8124634	8134376	+	2492	LOC100691274	GO:0000981;GO:0003677;GO:0006355	K09317	-	homeobox protein EMX1 [Oreochromis niloticus]	100691274	GO:0006355//regulation of transcription, DNA-templated;	-	GO:0000981//DNA-binding transcription factor activity, RNA polymerase II-specific;GO:0003677//DNA binding;	-
LOC100691277	0	0	0	0	0	0	0	0	NC_031981.2	25282975	25285598	-	1886	LOC100691277	-	-	-	phospholipase A2 inhibitor and Ly6/PLAUR domain-containing protein-like [Oreochromis niloticus]	100691277	-	-	-	-
LOC100691278	1	0.0189313302826792	0	0	0	0	1	0.0115927516134682	NC_031980.2	32955945	32960409	+	2896	LOC100691278	-	K04935	-	potassium voltage-gated channel subfamily V member 2 [Oreochromis niloticus]	100691278	-	-	-	-
LOC100691279	0	0	0	0	0	0	0	0	NC_031984.2	30785667	30790139	-	1942	LOC100691279	GO:0000139;GO:0005794;GO:0005886;GO:0005901;GO:0016020;GO:0016021;GO:0070836	K12958	-	caveolin-2 [Oreochromis niloticus]	100691279	GO:0070836//caveola assembly;	GO:0000139//Golgi membrane;GO:0005794//Golgi apparatus;GO:0005886//plasma membrane;GO:0005901//caveola;GO:0016020//membrane;GO:0016021//integral component of membrane;	-	ko04510(Focal adhesion);ko04144(Endocytosis)
LOC100691280	235	9.32940343025355	352	13.5666780476964	179	9.15968952893996	629	15.2912171289412	NC_031979.2	8477821	8480564	+	1381	LOC100691280	GO:0000786;GO:0003677;GO:0005634;GO:0046982	K11253	-	histone H3.3 [Oreochromis niloticus]	100691280	-	GO:0000786//nucleosome;GO:0005634//nucleus;	GO:0003677//DNA binding;GO:0046982//protein heterodimerization activity;	-
LOC100691285	2	0.037385020455942	0	0	0	0	2	0.0228930164831939	NC_031978.2	16787588	16792985	+	2933	LOC100691285	GO:0001510;GO:0005783;GO:0006396;GO:0006629;GO:0006633;GO:0008168;GO:0008173;GO:0016020;GO:0016021;GO:0016491;GO:0016717;GO:0016740;GO:0032259;GO:0046872;GO:0055114	K00507	[EC:1.14.19.1]	acyl-CoA desaturase isoform X1 [Oreochromis niloticus]	100691285	GO:0001510//RNA methylation;GO:0006396//RNA processing;GO:0006629//lipid metabolic process;GO:0006633//fatty acid biosynthetic process;GO:0032259//methylation;GO:0055114//obsolete oxidation-reduction process;	GO:0005783//endoplasmic reticulum;GO:0016020//membrane;GO:0016021//integral component of membrane;	GO:0008168//methyltransferase activity;GO:0008173//RNA methyltransferase activity;GO:0016491//oxidoreductase activity;GO:0016717//oxidoreductase activity, acting on paired donors, with oxidation of a pair of donors resulting in the reduction of molecular oxygen to two molecules of water;GO:0016740//transferase activity;GO:0046872//metal ion binding;	ko03320(PPAR signaling pathway);ko01040(Biosynthesis of unsaturated fatty acids)
LOC100691286	56	2.18520101062191	25	0.947083386437877	27	1.35802836424416	20	0.477901902812866	NC_031971.2	22227845	22234488	+	1405	LOC100691286	-	-	-	uncharacterized protein LOC100691286 isoform X1 [Oreochromis niloticus]	100691286	-	-	-	-
LOC100691290	0	0	0	0	0	0	0	0	NC_031973.2	6976269	6977417	-	570	LOC100691290	GO:0005125;GO:0005126;GO:0005132;GO:0005576;GO:0006952;GO:0007165;GO:0051607	K05414	-	interferon a3 [Oreochromis niloticus]	100691290	GO:0006952//defense response;GO:0007165//signal transduction;GO:0051607//defense response to virus;	GO:0005576//extracellular region;	GO:0005125//cytokine activity;GO:0005126//cytokine receptor binding;GO:0005132//type I interferon receptor binding;	ko05168(Herpes simplex virus 1 infection);ko04623(Cytosolic DNA-sensing pathway);ko04622(RIG-I-like receptor signaling pathway);ko04621(NOD-like receptor signaling pathway);ko04620(Toll-like receptor signaling pathway);ko04217(Necroptosis);ko04060(Cytokine-cytokine receptor interaction)
LOC100691291	1548	37.7196911590636	1664	39.363647836815	1280	40.2021104569003	2705	40.3617362041749	NC_031979.2	2697412	2758814	-	2250	LOC100691291	-	K01021	[EC:2.8.2.20]	protein-tyrosine sulfotransferase 1 isoform X1 [Oreochromis niloticus]	100691291	-	-	-	-
LOC100691293	6	0.0875800838636405	15	0.212564242483262	5	0.0940731792964857	6	0.0536303652916994	NC_031972.2	22425058	22444485	-	3756	LOC100691293	-	K20804	[EC:2.3.2.31]	E3 ubiquitin-protein ligase RNF34 isoform X1 [Oreochromis niloticus]	100691293	-	-	-	-
LOC100691298	2303	40.6903899917388	2384	40.893003474591	1628	37.0760983835265	3297	35.6715729273525	NC_031966.2	26042982	26048088	+	3103	LOC100691298	-	-	-	protein FAM53C isoform X1 [Oreochromis niloticus]	100691298	-	-	-	-
LOC100691300	0	0	3	0.0384859626303751	0	0	1	0.00809173503798599	NC_031980.2	36433120	36442465	-	4149	LOC100691300	GO:0005319;GO:0006869;GO:0045735;GO:0071391	-	-	vitellogenin [Oreochromis niloticus]	100691300	GO:0006869//lipid transport;GO:0071391//cellular response to estrogen stimulus;	-	GO:0005319//lipid transporter activity;GO:0045735//nutrient reservoir activity;	-
LOC100691302	4	0.0576499815968864	1	0.013992136255996	0	0	8	0.0706048552525843	NC_031967.2	51055731	51067688	-	3804	LOC100691302	-	-	-	uncharacterized protein LOC100691302 isoform X1 [Oreochromis niloticus]	100691302	-	-	-	-
LOC100691306	0	0	0	0	1	0.0321217146761455	0	0	NC_031976.2	30005468	30014976	+	2200	LOC100691306	-	K06580	-	ammonium transporter Rh type B [Oreochromis niloticus]	100691306	-	-	-	-
LOC100691308	760	7.23010596893382	831	7.67497444561843	640	7.84788725733348	1390	8.09750582247429	NC_031982.2	7217743	7234115	+	5763	LOC100691308	GO:0004722;GO:0006470;GO:0008420;GO:0016311;GO:0016787;GO:0016791;GO:0106306;GO:0106307	K15731	[EC:3.1.3.16]	CTD small phosphatase-like protein isoform X1 [Oreochromis niloticus]	100691308	GO:0006470//protein dephosphorylation;GO:0016311//dephosphorylation;	-	GO:0004722//protein serine/threonine phosphatase activity;GO:0008420//RNA polymerase II CTD heptapeptide repeat phosphatase activity;GO:0016787//hydrolase activity;GO:0016791//phosphatase activity;GO:0106306//protein serine phosphatase activity;GO:0106307//protein threonine phosphatase activity;	-
LOC100691311	20	1.07817369712171	6	0.314018208364653	12	0.833838021091682	5	0.16505707311998	NC_031987.2	7487068	7491095	+	1017	LOC100691311	GO:0003924;GO:0005525	K07909	-	ras-related protein Rab-17 [Oreochromis niloticus]	100691311	-	-	GO:0003924//GTPase activity;GO:0005525//GTP binding;	-
LOC100691312	0	0	0	0	1	0.0458583856505646	0	0	NC_031965.2	37165253	37172489	+	1541	LOC100691312	GO:0005102;GO:0005184;GO:0005576;GO:0007218;GO:0007631;GO:0009755;GO:0031781;GO:0031782;GO:0040008;GO:0048589;GO:0070996;GO:2000253	K05231	-	agouti-related protein isoform X1 [Oreochromis niloticus]	100691312	GO:0007218//neuropeptide signaling pathway;GO:0007631//feeding behavior;GO:0009755//hormone-mediated signaling pathway;GO:0040008//regulation of growth;GO:0048589//developmental growth;GO:2000253//positive regulation of feeding behavior;	GO:0005576//extracellular region;	GO:0005102//signaling receptor binding;GO:0005184//neuropeptide hormone activity;GO:0031781//type 3 melanocortin receptor binding;GO:0031782//type 4 melanocortin receptor binding;GO:0070996//type 1 melanocortin receptor binding;	ko04920(Adipocytokine signaling pathway)
LOC100691316	0	0	0	0	0	0	0	0	NC_031982.2	16104185	16111859	+	2488	LOC100691316	GO:0005576;GO:0005615;GO:0055072	K14736	-	serotransferrin-like precursor [Oreochromis niloticus]	100691316	GO:0055072//iron ion homeostasis;	GO:0005576//extracellular region;GO:0005615//extracellular space;	-	ko04216(Ferroptosis)
LOC100691320	205	1.69904038733499	219	1.76213346993199	204	2.17932358981921	375	1.90320910842425	NC_031978.2	11619668	11651415	-	6615	LOC100691320	GO:0000166;GO:0000287;GO:0004019;GO:0005525;GO:0005737;GO:0006164;GO:0006167;GO:0016874;GO:0044208;GO:0046872	K01939	[EC:6.3.4.4]	adenylosuccinate synthetase isozyme 2 [Oreochromis niloticus]	100691320	GO:0006164//purine nucleotide biosynthetic process;GO:0006167//AMP biosynthetic process;GO:0044208//'de novo' AMP biosynthetic process;	GO:0005737//cytoplasm;	GO:0000166//nucleotide binding;GO:0000287//magnesium ion binding;GO:0004019//adenylosuccinate synthase activity;GO:0005525//GTP binding;GO:0016874//ligase activity;GO:0046872//metal ion binding;	ko00250(Alanine, aspartate and glutamate metabolism);ko00230(Purine metabolism)
LOC100691323	0	0	0	0	0	0	1	0.0158810826265865	NC_031973.2	25143205	25151388	+	2114	LOC100691323	GO:0005515	-	-	uncharacterized protein LOC100691323 [Oreochromis niloticus]	100691323	-	-	GO:0005515//protein binding;	-
LOC100691324	17	0.369119703951233	13	0.274035295893669	10	0.279872365495129	26	0.345698148708	NW_020328850.1	41348	46995	+	2525	LOC100691324	-	K13421	-	LOW QUALITY PROTEIN: uridine 5'-monophosphate synthase-like [Oreochromis niloticus]	100691324	-	-	-	ko00983(Drug metabolism - other enzymes);ko00240(Pyrimidine metabolism)
LOC100691326	0	0	1	0.0710628655778487	0	0	0	0	NC_031984.2	10329120	10331573	-	749	LOC100691326	GO:0001708;GO:0007275;GO:0008283;GO:0030154;GO:0031017	-	-	pancreatic progenitor cell differentiation and proliferation factor A [Oreochromis niloticus]	100691326	GO:0001708//cell fate specification;GO:0007275//multicellular organism development;GO:0008283//cell population proliferation;GO:0030154//cell differentiation;GO:0031017//exocrine pancreas development;	-	-	-
LOC100691327	14	0.287580312844116	11	0.219365661107492	8	0.211817976133443	20	0.251574437411794	NC_031974.2	8235841	8278270	-	2669	LOC100691327	GO:0005576;GO:0006955;GO:0008009	-	-	eotaxin isoform X1 [Oreochromis niloticus]	100691327	GO:0006955//immune response;	GO:0005576//extracellular region;	GO:0008009//chemokine activity;	-
LOC100691329	3	0.0813429265558442	0	0	2	0.0698988845573887	1	0.0166036640319505	NC_031972.2	555262	566693	+	2022	LOC100691329	-	K12359	-	ceroid-lipofuscinosis neuronal protein 6 homolog isoform X1 [Oreochromis niloticus]	100691329	-	-	-	-
LOC100691333	572	48.2461165988023	460	37.66769185568	359	39.0303542326457	730	37.7046220476935	NC_031972.2	52168424	52170722	-	650	LOC100691333	-	K02978	-	40S ribosomal protein S27-like isoform X1 [Oreochromis niloticus]	100691333	-	-	-	ko03010(Ribosome)
LOC100691335	0	0	0	0	0	0	0	0	NC_031986.2	5758275	5762081	-	3095	LOC100691335	GO:0000981;GO:0003677;GO:0006357;GO:0046983	K09075	-	helix-loop-helix protein 2 [Oreochromis niloticus]	100691335	GO:0006357//regulation of transcription by RNA polymerase II;	-	GO:0000981//DNA-binding transcription factor activity, RNA polymerase II-specific;GO:0003677//DNA binding;GO:0046983//protein dimerization activity;	-
LOC100691336	79	3.39700820971959	43	1.79507585228688	32	1.77362252015737	24	0.631954986778425	NC_031978.2	22436098	22438605	+	1275	LOC100691336	-	K05765	-	cofilin-2 [Oreochromis niloticus]	100691336	-	-	-	ko04810(Regulation of actin cytoskeleton)
LOC100691338	24	0.52359855947765	17	0.360065048707819	14	0.39369232472156	29	0.387427636890375	NC_031970.2	21915928	21921793	+	2513	LOC100691338	-	-	-	tripartite motif-containing protein 16-like protein isoform X1 [Oreochromis niloticus]	100691338	-	-	-	-
LOC100691340	1	0.0115542955740019	1	0.0112172995401072	0	0	1	0.00707536536830429	NC_031979.2	15060461	15065205	-	4745	LOC100691340	GO:0003677;GO:0003700;GO:0005634;GO:0006355;GO:0043565	K09385	-	forkhead box protein G1-like [Oreochromis niloticus]	100691340	GO:0006355//regulation of transcription, DNA-templated;	GO:0005634//nucleus;	GO:0003677//DNA binding;GO:0003700//DNA-binding transcription factor activity;GO:0043565//sequence-specific DNA binding;	ko04068(FoxO signaling pathway)
LOC100691346	1	0.0242267487841975	0	0	0	0	0	0	NC_031983.2	15792848	15795493	+	2263	LOC100691346	-	K03916	-	B2 bradykinin receptor [Oreochromis niloticus]	100691346	-	-	-	ko04810(Regulation of actin cytoskeleton);ko04080(Neuroactive ligand-receptor interaction);ko04020(Calcium signaling pathway)
LOC100691347	17	0.118037899249856	4	0.0269635695632263	1	0.00894981918534955	16	0.0680296021734627	NC_031969.2	8959771	8975298	+	7896	LOC100691347	GO:0001533;GO:0005198;GO:0005737;GO:0005856;GO:0008544;GO:0019215;GO:0045104	K10383	-	envoplakin isoform X1 [Oreochromis niloticus]	100691347	GO:0008544//epidermis development;GO:0045104//intermediate filament cytoskeleton organization;	GO:0001533//cornified envelope;GO:0005737//cytoplasm;GO:0005856//cytoskeleton;	GO:0005198//structural molecule activity;GO:0019215//intermediate filament binding;	-
LOC100691349	2	0.0245522313025701	1	0.0119180667975389	1	0.0158235047665741	2	0.0150347553392762	NC_031966.2	9939502	10000478	+	4466	LOC100691349	GO:0006836;GO:0019905	K15294	-	complexin-2 [Oreochromis niloticus]	100691349	GO:0006836//neurotransmitter transport;	-	GO:0019905//syntaxin binding;	-
LOC100691351	0	0	0	0	0	0	0	0	NC_031972.2	45401489	45405471	+	1142	LOC100691351	-	K06566	-	interferon-induced transmembrane protein 1 [Oreochromis niloticus]	100691351	-	-	-	-
LOC100691352	1046	10.3346708584567	979	9.39058181746886	694	8.83824724590717	1272	7.69586560309102	NC_031985.2	18286538	18301556	-	5549	LOC100691352	-	K20372	-	LOW QUALITY PROTEIN: TBC1 domain family member 20 [Oreochromis niloticus]	100691352	-	-	-	-
LOC100691353	0	0	0	0	0	0	0	0	NC_031972.2	26167889	26174101	+	1827	LOC100691353	-	K08486	-	syntaxin-2 [Oreochromis niloticus]	100691353	-	-	-	ko04130(SNARE interactions in vesicular transport)
LOC100691355	0	0	0	0	0	0	0	0	NC_031984.2	24514400	24518134	+	3019	LOC100691355	-	K15015	-	vesicular inhibitory amino acid transporter [Oreochromis niloticus]	100691355	-	-	-	-
LOC100691356	540	4.64619766937618	636	5.3125848867116	517	5.73371598754674	981	5.16866432953929	NC_031981.2	9952452	9993422	+	6372	LOC100691356	GO:0005634	K22610	[EC:1.14.11.-]	uncharacterized protein LOC100691356 [Oreochromis niloticus]	100691356	-	GO:0005634//nucleus;	-	-
LOC100691357	1	0.0113275067145948	0	0	1	0.0146007793982479	0	0	NC_031981.2	3059300	3084323	-	4840	LOC100691357	-	-	-	cornifelin isoform X1 [Oreochromis niloticus]	100691357	-	-	-	-
LOC100691361	1744	38.6011429461552	2115	45.4473849665585	1541	43.9640844146421	2993	40.5663374069856	NC_031966.2	28814233	28820408	+	2477	LOC100691361	GO:0005154;GO:0007165;GO:0008083;GO:0009611;GO:0016020;GO:0016021;GO:0060041;GO:0070654	K08523	-	proheparin-binding EGF-like growth factor isoform X1 [Oreochromis niloticus]	100691361	GO:0007165//signal transduction;GO:0009611//response to wounding;GO:0060041//retina development in camera-type eye;GO:0070654//sensory epithelium regeneration;	GO:0016020//membrane;GO:0016021//integral component of membrane;	GO:0005154//epidermal growth factor receptor binding;GO:0008083//growth factor activity;	ko04912(GnRH signaling pathway);ko04012(ErbB signaling pathway)
LOC100691362	0	0	0	0	0	0	0	0	NC_031966.2	27179190	27182704	-	2599	LOC100691362	-	-	-	uncharacterized protein LOC100691362 [Oreochromis niloticus]	100691362	-	-	-	-
LOC100691366	1074	32.585607251543	1237	36.436452006159	870	34.0237752574114	2162	40.1682235474098	NC_031985.2	12882878	12890800	+	1807	LOC100691366	-	K11518	-	mitochondrial import receptor subunit TOM40 homolog [Oreochromis niloticus]	100691366	-	-	-	-
LOC100691373	763	17.8614757030152	761	17.2950690383657	608	18.345860610936	1260	18.0621208059269	NC_031972.2	39247826	39256971	-	2342	LOC100691373	GO:0051301	K04503	-	G1/S-specific cyclin-D1 [Oreochromis niloticus]	100691373	GO:0051301//cell division;	-	-	ko04530(Tight junction);ko04510(Focal adhesion);ko04371(Apelin signaling pathway);ko04340(Hedgehog signaling pathway);ko04310(Wnt signaling pathway);ko04218(Cellular senescence);ko04115(p53 signaling pathway);ko04110(Cell cycle);ko04068(FoxO signaling pathway)
LOC100691378	111	1.59100384505854	219	3.04745435388238	141	2.60500807648113	298	2.61559147305515	NC_031980.2	10422161	10426172	-	3825	LOC100691378	-	-	-	piggyBac transposable element-derived protein 4 [Oreochromis niloticus]	100691378	-	-	-	-
LOC100691379	0	0	2	0.0189619117626679	0	0	0	0	NC_031971.2	31076835	31100494	-	5614	LOC100691379	-	-	-	complement C3 [Oreochromis niloticus]	100691379	-	-	-	-
LOC100691380	74	1.51722505792793	77	1.5326883494657	50	1.32138691637098	100	1.25552014482438	NC_031979.2	30511534	30516376	+	2674	LOC100691380	-	-	-	NEDD4-binding protein 2-like 2 isoform X1 [Oreochromis niloticus]	100691380	-	-	-	-
LOC100691382	172	2.53424423267022	140	2.00259394907101	108	2.05109363263966	216	1.94885339244354	NC_031967.2	7147283	7178864	+	3721	LOC100691382	GO:0004930;GO:0007165;GO:0007186;GO:0016020;GO:0016021	K06715	-	prostaglandin D2 receptor 2 [Oreochromis niloticus]	100691382	GO:0007165//signal transduction;GO:0007186//G protein-coupled receptor signaling pathway;	GO:0016020//membrane;GO:0016021//integral component of membrane;	GO:0004930//G protein-coupled receptor activity;	-
LOC100691386	0	0	0	0	0	0	0	0	NC_031976.2	19614107	19623562	-	5586	LOC100691386	-	K09219	-	transcriptional repressor scratch 1 [Oreochromis niloticus]	100691386	-	-	-	-
LOC100691387	2703	21.1642863672981	2568	19.5207925827096	2051	20.6997430679382	4495	21.552253068174	NC_031977.2	26002562	26032496	+	7002	LOC100691387	GO:0005198;GO:0005515;GO:0005905;GO:0006886;GO:0016020;GO:0016192;GO:0030130;GO:0030132;GO:0030659;GO:0031410;GO:0032051;GO:0071439	K04646	-	clathrin heavy chain 1 isoform X1 [Oreochromis niloticus]	100691387	GO:0006886//intracellular protein transport;GO:0016192//vesicle-mediated transport;	GO:0005905//clathrin-coated pit;GO:0016020//membrane;GO:0030130//clathrin coat of trans-Golgi network vesicle;GO:0030132//clathrin coat of coated pit;GO:0030659//cytoplasmic vesicle membrane;GO:0031410//cytoplasmic vesicle;GO:0071439//clathrin complex;	GO:0005198//structural molecule activity;GO:0005515//protein binding;GO:0032051//clathrin light chain binding;	ko04144(Endocytosis);ko04142(Lysosome)
LOC100691388	0	0	1	0.11495914971449	0	0	0	0	NC_031967.2	36044998	36045460	+	463	LOC100691388	GO:0000786;GO:0003677;GO:0005634;GO:0005694;GO:0046982	K11252	-	histone H2B 1/2 [Oreochromis niloticus]	100691388	-	GO:0000786//nucleosome;GO:0005634//nucleus;GO:0005694//chromosome;	GO:0003677//DNA binding;GO:0046982//protein heterodimerization activity;	-
LOC100691393	28167	586.056738933269	28247	570.579605396259	19740	529.404867155843	38831	494.746856685343	NC_031976.2	5906922	5912151	+	2635	LOC100691393	-	K13126	-	polyadenylate-binding protein 1 [Oreochromis niloticus]	100691393	-	-	-	ko03018(RNA degradation);ko03015(mRNA surveillance pathway)
LOC100691394	1	0.0440009089074149	0	0	0	0	0	0	NC_031965.2	2784813	2786984	+	1246	LOC100691394	-	K13760	-	retinal cone rhodopsin-sensitive cGMP 3',5'-cyclic phosphodiesterase subunit gamma [Oreochromis niloticus]	100691394	-	-	-	ko00230(Purine metabolism)
LOC100691395	0	0	0	0	0	0	0	0	NC_031985.2	7476030	7478030	-	1457	LOC100691395	-	-	-	uncharacterized protein LOC100691395, partial [Oreochromis niloticus]	100691395	-	-	-	-
LOC100691399	131	9.78486697182793	75	5.43863279814122	83	7.99104237038714	82	3.7506184075661	NC_031982.2	9457955	9459483	+	734	LOC100691399	GO:0060271	-	-	tctex1 domain-containing protein 1-B [Oreochromis niloticus]	100691399	GO:0060271//cilium assembly;	-	-	-
LOC100691401	14	0.350800664982151	24	0.583832756685287	17	0.549064044281463	18	0.276191479025077	NC_031972.2	37787669	37793962	-	2188	LOC100691401	-	K02147	-	LOW QUALITY PROTEIN: V-type proton ATPase subunit B, brain isoform [Oreochromis niloticus]	100691401	-	-	-	ko04150(mTOR signaling pathway);ko04145(Phagosome);ko00190(Oxidative phosphorylation)
LOC100691402	559	14.6707750439154	553	14.0900075317129	434	14.6815764350329	900	14.4640247991113	NC_031985.2	12649465	12658067	+	2089	LOC100691402	GO:0046983	K09106	-	upstream stimulatory factor 2 isoform X1 [Oreochromis niloticus]	100691402	-	-	GO:0046983//protein dimerization activity;	-
LOC100691403	2153	33.6004868401849	2227	33.7416721405522	1742	35.0422030529063	3889	37.165919478439	NC_031976.2	18539848	18554561	-	3513	LOC100691403	-	K21347	-	tax1-binding protein 1 homolog B [Oreochromis niloticus]	100691403	-	-	-	ko04137(Mitophagy - animal)
LOC100691406	7	0.287903921598254	1	0.0399295471251378	5	0.26507041368162	14	0.35260054119764	NC_031977.2	2218841	2223109	-	1333	LOC100691406	-	-	-	uncharacterized protein LOC100691406 [Oreochromis niloticus]	100691406	-	-	-	-
LOC100691407	0	0	0	0	0	0	0	0	NC_031980.2	8910627	8924934	+	4074	LOC100691407	GO:0004888;GO:0005216;GO:0005230;GO:0005886;GO:0006811;GO:0016020;GO:0016021;GO:0022848;GO:0030054;GO:0034220;GO:0045202;GO:0045211;GO:0060078;GO:0060079	K04804	-	neuronal acetylcholine receptor subunit alpha-2 isoform X1 [Oreochromis niloticus]	100691407	GO:0006811//ion transport;GO:0034220//ion transmembrane transport;GO:0060078//regulation of postsynaptic membrane potential;GO:0060079//excitatory postsynaptic potential;	GO:0005886//plasma membrane;GO:0016020//membrane;GO:0016021//integral component of membrane;GO:0030054//cell junction;GO:0045202//synapse;GO:0045211//postsynaptic membrane;	GO:0004888//transmembrane signaling receptor activity;GO:0005216//ion channel activity;GO:0005230//extracellular ligand-gated ion channel activity;GO:0022848//acetylcholine-gated cation-selective channel activity;	ko04080(Neuroactive ligand-receptor interaction)
LOC100691412	5	0.0978321422174143	3	0.0569872444516153	0	0	1	0.0119816590551762	NC_031975.2	33185293	33189670	-	2802	LOC100691412	GO:0005525	-	-	GTPase IMAP family member 8 [Oreochromis niloticus]	100691412	-	-	GO:0005525//GTP binding;	-
LOC100691413	0	0	0	0	0	0	1	0.00530792231977926	NC_031984.2	6595426	6632237	-	6325	LOC100691413	-	K17848	-	arf-GAP with GTPase, ANK repeat and PH domain-containing protein 1 isoform X1 [Oreochromis niloticus]	100691413	-	-	-	ko04144(Endocytosis);ko04068(FoxO signaling pathway)
LOC100691414	90	0.877358094750624	74	0.700343241023799	78	0.980100682508279	142	0.84767255183317	NC_031974.2	3237303	3276498	-	5624	LOC100691414	-	-	-	LOW QUALITY PROTEIN: activin receptor type-2B [Oreochromis niloticus]	100691414	-	-	-	-
LOC100691416	0	0	0	0	0	0	0	0	NC_031976.2	38325980	38342295	+	4351	LOC100691416	-	K10356	-	unconventional myosin-Ie [Oreochromis niloticus]	100691416	-	-	-	-
LOC100691419	0	0	1	0.014197408993814	1	0.0188497658809069	1	0.00895508366833925	NC_031972.2	171536	179915	-	3749	LOC100691419	-	K04132	-	muscarinic acetylcholine receptor M2 isoform X1 [Oreochromis niloticus]	100691419	-	-	-	ko04810(Regulation of actin cytoskeleton);ko04080(Neuroactive ligand-receptor interaction)
LOC100691422	0	0	0	0	0	0	0	0	NC_031967.2	34244405	34250931	-	2552	LOC100691422	-	-	-	GTPase IMAP family member 8-like [Oreochromis niloticus]	100691422	-	-	-	-
LOC100691423	2	0.05377649092559	1	0.0261040148689596	2	0.0693161081780481	0	0	NC_031982.2	20639386	20644094	+	2039	LOC100691423	GO:0005515;GO:0008270;GO:0046872	-	-	E3 ubiquitin/ISG15 ligase TRIM25 [Oreochromis niloticus]	100691423	-	-	GO:0005515//protein binding;GO:0008270//zinc ion binding;GO:0046872//metal ion binding;	-
LOC100691424	4	0.0351049351680096	0	0	6	0.0678736407435761	6	0.032245182013066	NC_031979.2	25059698	25068128	-	6247	LOC100691424	-	K04613	-	extracellular calcium-sensing receptor [Oreochromis niloticus]	100691424	-	-	-	-
LOC100691425	2	0.0679369671606431	3	0.0989332459438824	4	0.175136982125205	1	0.0208008727835216	NC_031967.2	21590076	21592649	+	1614	LOC100691425	-	-	-	uncharacterized protein LOC100691425 [Oreochromis niloticus]	100691425	-	-	-	-
LOC100691426	11	0.430154391929407	11	0.41760838052489	9	0.453644757908474	27	0.646548098545152	NC_031973.2	19711952	19714483	-	1402	LOC100691426	GO:0005125;GO:0005576;GO:0006955	K05423	-	uncharacterized protein LOC100691426 isoform X1 [Oreochromis niloticus]	100691426	GO:0006955//immune response;	GO:0005576//extracellular region;	GO:0005125//cytokine activity;	ko04060(Cytokine-cytokine receptor interaction)
LOC100691430	416	5.81521038231357	449	6.09345047340543	366	6.59469777083945	829	7.09630101723319	NC_031984.2	14346265	14355629	+	3922	LOC100691430	GO:0005509;GO:0016020;GO:0016021	K24335	[EC:5.3.4.1]	cysteine-rich with EGF-like domain protein 1 [Oreochromis niloticus]	100691430	-	GO:0016020//membrane;GO:0016021//integral component of membrane;	GO:0005509//calcium ion binding;	-
LOC100691431	0	0	0	0	0	0	0	0	NC_031973.2	9185968	9192928	-	2388	LOC100691431	-	K04819	-	5-hydroxytryptamine receptor 3E [Oreochromis niloticus]	100691431	-	-	-	-
LOC100691432	0	0	0	0	5	0.13233665222382	0	0	NC_031974.2	12023828	12029548	-	2670	LOC100691432	GO:0005576;GO:0006869;GO:0007568;GO:0008289	K03098	-	apolipoprotein D [Oreochromis niloticus]	100691432	GO:0006869//lipid transport;GO:0007568//aging;	GO:0005576//extracellular region;	GO:0008289//lipid binding;	-
LOC100691433	0	0	0	0	3	0.132089293995365	1	0.0209175131916535	NW_020327390.1	96982	125942	-	1605	LOC100691433	-	-	-	myelin-associated glycoprotein [Oreochromis niloticus]	100691433	-	-	-	-
LOC100691436	2162	21.0237560237775	2444	23.0728192551835	1791	22.4487371704414	4150	24.7120124142082	NC_031986.2	40679580	40708220	-	5638	LOC100691436	GO:0005515	-	-	midnolin [Oreochromis niloticus]	100691436	-	-	GO:0005515//protein binding;	-
LOC100691438	665	10.5800096087043	603	9.31379281765486	478	9.8024362023896	1024	9.97630623353057	NC_031986.2	44389055	44408377	-	3446	LOC100691438	-	-	-	tumor necrosis factor alpha-induced protein 8-like protein 1 [Oreochromis niloticus]	100691438	-	-	-	-
LOC100691440	1180	24.3117836709485	1294	25.8829596750261	869	23.0779008334667	2023	25.5232571757526	NC_031980.2	1981689	1990350	+	2661	LOC100691440	GO:0005634	K19196	-	breast cancer metastasis-suppressor 1-like protein-A [Oreochromis niloticus]	100691440	-	GO:0005634//nucleus;	-	-
LOC100691442	1102	25.3428255090185	1208	26.9702652147286	841	24.9293609453877	2074	29.2070429475589	NC_031979.2	14459685	14480310	-	2384	LOC100691442	GO:0016020;GO:0016021	K21248	-	vacuole membrane protein 1 [Oreochromis niloticus]	100691442	-	GO:0016020//membrane;GO:0016021//integral component of membrane;	-	ko04140(Autophagy - animal)
LOC100691443	0	0	0	0	0	0	0	0	NC_031973.2	9647786	9655499	+	831	LOC100691443	-	K03479	[EC:2.4.99.3]	alpha-N-acetylgalactosaminide alpha-2,6-sialyltransferase 1-like [Oreochromis niloticus]	100691443	-	-	-	ko00512(Mucin type O-glycan biosynthesis)
LOC100691444	549	3.64924802882551	605	3.90419280095469	477	4.08687286386361	967	3.93607087614063	NC_031969.2	33877086	33928927	-	8248	LOC100691444	GO:0005515	K21952	-	caskin-2 isoform X1 [Oreochromis niloticus]	100691444	-	-	GO:0005515//protein binding;	-
LOC100691448	14	0.115542955740019	25	0.200308920359057	4	0.0425517219855608	36	0.181937966613539	NC_031985.2	19385230	19557031	+	6643	LOC100691448	GO:0003677;GO:0005634;GO:0010468;GO:0046872	K09236	-	teashirt homolog 1 [Oreochromis niloticus]	100691448	GO:0010468//regulation of gene expression;	GO:0005634//nucleus;	GO:0003677//DNA binding;GO:0046872//metal ion binding;	-
LOC100691449	1	0.00715639374737488	0	0	1	0.00922435351618849	0	0	NC_031986.2	32461731	32504317	+	7661	LOC100691449	-	K16469	-	rootletin isoform X1 [Oreochromis niloticus]	100691449	-	-	-	-
LOC100691450	16743	126.263712988269	17251	126.300304686179	12489	121.398873191037	23612	109.039399721805	NC_031972.2	26773864	26867486	-	7270	LOC100691450	-	K16519	-	mucin-5AC isoform X1 [Oreochromis niloticus]	100691450	-	-	-	-
LOC100691451	3	0.0265069133756514	5	0.0428896747121746	1	0.0113888432373118	5	0.0270528675846929	NC_031984.2	24410680	24430504	-	6205	LOC100691451	GO:0000166;GO:0003774;GO:0003777;GO:0005524;GO:0007018;GO:0008017;GO:0019896;GO:1990535;GO:1990939	K10396	-	kinesin heavy chain [Oreochromis niloticus]	100691451	GO:0007018//microtubule-based movement;GO:0019896//axonal transport of mitochondrion;GO:1990535//neuron projection maintenance;	-	GO:0000166//nucleotide binding;GO:0003774//cytoskeletal motor activity;GO:0003777//microtubule motor activity;GO:0005524//ATP binding;GO:0008017//microtubule binding;	ko05132(Salmonella infection);ko04144(Endocytosis)
LOC100691453	96	2.81004416437231	142	4.03529324993531	79	2.98064816375552	137	2.45565797551881	NC_031983.2	22982223	22985800	-	1873	LOC100691453	-	-	-	molybdenum cofactor biosynthesis protein 1-like [Oreochromis niloticus]	100691453	-	-	-	-
LOC100691455	44	0.534879341450136	49	0.57828785578107	33	0.51708126064039	43	0.320093608186689	NC_031969.2	3814508	3823974	-	4510	LOC100691455	GO:0005515	-	-	von Willebrand factor C domain-containing protein 2-like [Oreochromis niloticus]	100691455	-	-	GO:0005515//protein binding;	-
LOC100691459	6	0.108888048656681	3	0.0528560936621735	5	0.116960894219662	2	0.0222261560229089	NC_031987.2	17251598	17261597	-	3021	LOC100691459	-	K14206	-	solute carrier family 15 member 1-like [Oreochromis niloticus]	100691459	-	-	-	-
LOC100691460	3	0.109068565978725	4	0.141183252832384	0	0	2	0.0445260061970873	NC_031983.2	6851676	6865280	-	1508	LOC100691460	-	-	-	protein LBH [Oreochromis niloticus]	100691460	-	-	-	-
LOC100691461	1373	21.7369064165843	1336	20.5342337050512	1046	21.3452179649858	2194	21.2700847322243	NC_031971.2	37049390	37058942	+	3463	LOC100691461	-	K09551	-	calnexin [Oreochromis niloticus]	100691461	-	-	-	-
LOC100691464	94	1.46741527758316	125	1.89443644354387	71	1.42864801606319	191	1.8258451755317	NC_031973.2	3632314	3638284	+	3512	LOC100691464	-	K09228	-	gastrula zinc finger protein XlCGF57.1 [Oreochromis niloticus]	100691464	-	-	-	ko05168(Herpes simplex virus 1 infection)
LOC100691465	0	0	0	0	0	0	0	0	NC_031973.2	1159524	1175112	+	2578	LOC100691465	GO:0005515;GO:0005576;GO:0019835;GO:0035821;GO:0044179;GO:0090729	-	-	neoverrucotoxin subunit alpha-like [Oreochromis niloticus]	100691465	GO:0019835//cytolysis;GO:0035821//modulation of process of other organism;GO:0044179//hemolysis in other organism;	GO:0005576//extracellular region;	GO:0005515//protein binding;GO:0090729//toxin activity;	-
LOC100691466	0	0	0	0	0	0	0	0	NC_031987.2	28466579	28467526	+	948	LOC100691466	GO:0004930;GO:0004984;GO:0007186;GO:0016021	K04257	-	olfactory receptor 13C2-like [Oreochromis niloticus]	100691466	GO:0007186//G protein-coupled receptor signaling pathway;	GO:0016021//integral component of membrane;	GO:0004930//G protein-coupled receptor activity;GO:0004984//olfactory receptor activity;	-
LOC100691467	0	0	0	0	0	0	0	0	NC_031969.2	21742771	21753429	-	876	LOC100691467	-	-	-	immunoglobulin lambda-1 light chain-like [Oreochromis niloticus]	100691467	-	-	-	-
LOC100691470	0	0	0	0	0	0	1	0.00920554117702327	NC_031976.2	21956928	21967837	-	3647	LOC100691470	-	-	-	neuronal pentraxin-1 [Oreochromis niloticus]	100691470	-	-	-	-
LOC100691476	328	15.2395283555539	369	16.6444286875181	303	18.1460466128123	686	19.5176352113612	NC_031977.2	13690612	13694485	-	1180	LOC100691476	GO:0005515	K23388	-	ubiquitin-like protein 4A [Oreochromis niloticus]	100691476	-	-	GO:0005515//protein binding;	-
LOC100691478	88	6.33983135332487	132	9.23238290926511	121	11.2362686554401	217	9.57326686196457	NC_031975.2	30255141	30256982	-	761	LOC100691478	-	-	-	uncharacterized protein LOC100691478 [Oreochromis niloticus]	100691478	-	-	-	-
LOC100691479	0	0	0	0	0	0	0	0	NC_031971.2	6153493	6157654	+	2983	LOC100691479	GO:0000981;GO:0003677;GO:0006355	K09343	-	homeobox protein Nkx-2.3 [Oreochromis niloticus]	100691479	GO:0006355//regulation of transcription, DNA-templated;	-	GO:0000981//DNA-binding transcription factor activity, RNA polymerase II-specific;GO:0003677//DNA binding;	-
LOC100691480	647	20.1659242334391	768	23.2391326276732	519	20.8508094469715	1022	19.5060864487784	NC_031976.2	19165252	19191227	+	1759	LOC100691480	GO:0005515	-	-	probable assembly chaperone of rpl4 [Oreochromis niloticus]	100691480	-	-	GO:0005515//protein binding;	-
LOC100691481	0	0	2	0.0481902094321491	0	0	2	0.0303962052264408	NC_031971.2	39393488	39401135	-	2209	LOC100691481	GO:0000166;GO:0003746;GO:0003924;GO:0005525;GO:0006412;GO:0006414	K03231	-	elongation factor 1-alpha 1 [Oreochromis niloticus]	100691481	GO:0006412//translation;GO:0006414//translational elongation;	-	GO:0000166//nucleotide binding;GO:0003746//translation elongation factor activity;GO:0003924//GTPase activity;GO:0005525//GTP binding;	ko03013(Nucleocytoplasmic transport)
LOC100691484	0	0	0	0	0	0	0	0	NC_031979.2	29546975	29547937	+	963	LOC100691484	GO:0004930;GO:0004984;GO:0007186;GO:0016021	K04257	-	olfactory receptor 52B2-like [Oreochromis niloticus]	100691484	GO:0007186//G protein-coupled receptor signaling pathway;	GO:0016021//integral component of membrane;	GO:0004930//G protein-coupled receptor activity;GO:0004984//olfactory receptor activity;	-
LOC100691487	2	0.0189575146952417	1	0.00920229708122557	2	0.0244356059085477	1	0.00580439292403248	NC_031971.2	41196369	41223828	-	5784	LOC100691487	GO:0005515	K22614	-	NACHT, LRR and PYD domains-containing protein 12 isoform X1 [Oreochromis niloticus]	100691487	-	-	GO:0005515//protein binding;	-
LOC100691488	0	0	0	0	0	0	0	0	NC_031978.2	31457039	31469747	+	2517	LOC100691488	GO:0001708;GO:0001756;GO:0003007;GO:0003208;GO:0005104;GO:0005576;GO:0005615;GO:0005764;GO:0007368;GO:0007420;GO:0007422;GO:0007492;GO:0007498;GO:0008083;GO:0008543;GO:0009880;GO:0009887;GO:0009952;GO:0009953;GO:0010002;GO:0014709;GO:0021549;GO:0021555;GO:0021571;GO:0021572;GO:0021588;GO:0021703;GO:0030177;GO:0030182;GO:0030335;GO:0030878;GO:0030901;GO:0030902;GO:0030903;GO:0030916;GO:0030917;GO:…	K04358	-	fibroblast growth factor 8 isoform X1 [Oreochromis niloticus]	100691488	GO:0001708//cell fate specification;GO:0001756//somitogenesis;GO:0003007//heart morphogenesis;GO:0003208//cardiac ventricle morphogenesis;GO:0007368//determination of left/right symmetry;GO:0007420//brain development;GO:0007422//peripheral nervous system development;GO:0007492//endoderm development;GO:0007498//mesoderm development;GO:0008543//fibroblast growth factor receptor signaling pathway;GO…	GO:0005576//extracellular region;GO:0005615//extracellular space;GO:0005764//lysosome;	GO:0005104//fibroblast growth factor receptor binding;GO:0008083//growth factor activity;	ko04810(Regulation of actin cytoskeleton);ko04020(Calcium signaling pathway);ko04010(MAPK signaling pathway)
LOC100691490	2253	23.0234899383846	2420	24.0087845086854	1693	22.3001935662202	3773	23.6103359779561	NC_031971.2	10403396	10438230	-	5365	LOC100691490	GO:0005515;GO:0016020;GO:0016021	K24500	-	vasorin isoform X1 [Oreochromis niloticus]	100691490	-	GO:0016020//membrane;GO:0016021//integral component of membrane;	GO:0005515//protein binding;	-
LOC100691491	0	0	0	0	0	0	0	0	NC_031967.2	57226377	57270385	+	6641	LOC100691491	GO:0000166;GO:0005525	-	-	uncharacterized protein LOC100691491 isoform X1 [Oreochromis niloticus]	100691491	-	-	GO:0000166//nucleotide binding;GO:0005525//GTP binding;	-
LOC100691497	0	0	4	0.0952592148864585	0	0	0	0	NC_031965.2	38178957	38187468	-	2235	LOC100691497	-	-	-	uncharacterized protein LOC100691497 isoform X1 [Oreochromis niloticus]	100691497	-	-	-	-
LOC100691498	7649	126.885760508953	7578	122.041537705402	5707	122.027526912217	13607	138.221629715014	NC_031982.2	12047894	12055626	+	3305	LOC100691498	GO:0000139;GO:0005198;GO:0005515;GO:0005737;GO:0005794;GO:0006886;GO:0015031;GO:0016020;GO:0016192;GO:0030117;GO:0030663;GO:0030903;GO:0031410;GO:0061053	K17302	-	coatomer subunit beta' [Oreochromis niloticus]	100691498	GO:0006886//intracellular protein transport;GO:0015031//protein transport;GO:0016192//vesicle-mediated transport;GO:0030903//notochord development;GO:0061053//somite development;	GO:0000139//Golgi membrane;GO:0005737//cytoplasm;GO:0005794//Golgi apparatus;GO:0016020//membrane;GO:0030117//membrane coat;GO:0030663//COPI-coated vesicle membrane;GO:0031410//cytoplasmic vesicle;	GO:0005198//structural molecule activity;GO:0005515//protein binding;	-
LOC100691499	159	2.86844227288042	135	2.36443621352556	123	2.86019611430239	191	2.11002575072963	NC_031967.2	15605948	15615388	-	3039	LOC100691499	-	K13022	[EC:3.4.17.-]	carboxypeptidase Z [Oreochromis niloticus]	100691499	-	-	-	-
LOC100691500	0	0	0	0	0	0	0	0	NC_031982.2	14351037	14386857	-	3259	LOC100691500	GO:0005244;GO:0005249;GO:0005737;GO:0005886;GO:0006811;GO:0006813;GO:0016020;GO:0016021;GO:0016491;GO:0034220;GO:0034765;GO:0047834;GO:0055085;GO:0071805	K04882	-	voltage-gated potassium channel subunit beta-1 [Oreochromis niloticus]	100691500	GO:0006811//ion transport;GO:0006813//potassium ion transport;GO:0034220//ion transmembrane transport;GO:0034765//regulation of ion transmembrane transport;GO:0055085//transmembrane transport;GO:0071805//potassium ion transmembrane transport;	GO:0005737//cytoplasm;GO:0005886//plasma membrane;GO:0016020//membrane;GO:0016021//integral component of membrane;	GO:0005244//voltage-gated ion channel activity;GO:0005249//voltage-gated potassium channel activity;GO:0016491//oxidoreductase activity;GO:0047834//D-threo-aldose 1-dehydrogenase activity;	-
LOC100691502	18	0.69545622619838	35	1.31283511002347	11	0.547812188275349	30	0.709780310203041	NC_031978.2	5919204	5929908	-	1419	LOC100691502	GO:0005515;GO:0006886;GO:0015031;GO:0016020;GO:0016192	-	-	beta-soluble NSF attachment protein isoform X1 [Oreochromis niloticus]	100691502	GO:0006886//intracellular protein transport;GO:0015031//protein transport;GO:0016192//vesicle-mediated transport;	GO:0016020//membrane;	GO:0005515//protein binding;	-
LOC100691503	0	0	0	0	2	0.0672066308012554	0	0	NC_031973.2	25138723	25143082	-	2103	LOC100691503	-	-	-	uncharacterized protein LOC100691503 [Oreochromis niloticus]	100691503	-	-	-	-
LOC100691504	0	0	0	0	0	0	0	0	NC_031984.2	14942067	14947710	+	1769	LOC100691504	GO:0004190;GO:0006508;GO:0008233;GO:0016787	K01380	[EC:3.4.23.15]	renin isoform X1 [Oreochromis niloticus]	100691504	GO:0006508//proteolysis;	-	GO:0004190//aspartic-type endopeptidase activity;GO:0008233//peptidase activity;GO:0016787//hydrolase activity;	-
LOC100691505	32	0.621688249453029	40	0.754444880479216	22	0.550918139732615	63	0.749494807361461	NC_031984.2	9569222	9576534	+	2822	LOC100691505	GO:0005637;GO:0016020;GO:0016021	-	-	nuclear envelope integral membrane protein 1 [Oreochromis niloticus]	100691505	-	GO:0005637//nuclear inner membrane;GO:0016020//membrane;GO:0016021//integral component of membrane;	-	-
LOC100691506	0	0	0	0	0	0	0	0	NC_031967.2	81176001	81192308	-	2942	LOC100691506	-	-	-	E3 ubiquitin-protein ligase TRIM39-like [Oreochromis niloticus]	100691506	-	-	-	-
LOC100691509	1	0.0370440084450263	0	0	0	0	1	0.0226841950490567	NC_031967.2	79148289	79179793	+	1480	LOC100691509	-	-	-	interferon-induced protein 44 isoform X1 [Oreochromis niloticus]	100691509	-	-	-	-
LOC100691510	0	0	0	0	0	0	0	0	NC_031972.2	5300079	5302030	+	554	LOC100691510	-	K12964	-	C-C motif chemokine 4 [Oreochromis niloticus]	100691510	-	-	-	ko04623(Cytosolic DNA-sensing pathway);ko04620(Toll-like receptor signaling pathway);ko04060(Cytokine-cytokine receptor interaction)
LOC100691514	2361	39.6332326482813	2648	43.1545243629998	1778	38.4713102042898	3301	33.9323886185748	NC_031976.2	8286380	8297967	-	3266	LOC100691514	GO:0005515	K05143	-	tumor necrosis factor receptor superfamily member 11B isoform X1 [Oreochromis niloticus]	100691514	-	-	GO:0005515//protein binding;	ko04060(Cytokine-cytokine receptor interaction)
LOC100691516	2268	29.5774025944132	2229	28.2209672698372	1687	28.3578810297446	2844	22.7118218517805	NC_031972.2	53435982	53471108	+	4204	LOC100691516	GO:0005515;GO:0005886;GO:0006811;GO:0016020;GO:0016021;GO:0055085	K14353	-	solute carrier organic anion transporter family member 3A1 [Oreochromis niloticus]	100691516	GO:0006811//ion transport;GO:0055085//transmembrane transport;	GO:0005886//plasma membrane;GO:0016020//membrane;GO:0016021//integral component of membrane;	GO:0005515//protein binding;	-
LOC100691517	0	0	0	0	0	0	0	0	NC_031986.2	7023295	7036162	-	3946	LOC100691517	GO:0005254;GO:0005515;GO:0006749;GO:0007605;GO:0016020;GO:0016021	K05025	-	chloride intracellular channel protein 5 isoform X1 [Oreochromis niloticus]	100691517	GO:0006749//glutathione metabolic process;GO:0007605//sensory perception of sound;	GO:0016020//membrane;GO:0016021//integral component of membrane;	GO:0005254//chloride channel activity;GO:0005515//protein binding;	-
LOC100691518	0	0	0	0	1	0.0282106875399282	2	0.0268044779821188	NC_031978.2	19327448	19330314	+	2505	LOC100691518	GO:0000981;GO:0003677;GO:0005634;GO:0006355;GO:0006357;GO:0007275	K09341	-	homeobox protein MSX-2 [Oreochromis niloticus]	100691518	GO:0006355//regulation of transcription, DNA-templated;GO:0006357//regulation of transcription by RNA polymerase II;GO:0007275//multicellular organism development;	GO:0005634//nucleus;	GO:0000981//DNA-binding transcription factor activity, RNA polymerase II-specific;GO:0003677//DNA binding;	-
LOC100691519	88	1.17501501701905	104	1.34815221068001	92	1.58339869713878	142	1.16105953032385	NC_031970.2	24797037	24805149	-	4106	LOC100691519	GO:0003712;GO:0005634;GO:0006355;GO:0045892	K22388	-	NGFI-A-binding protein 2 isoform X1 [Oreochromis niloticus]	100691519	GO:0006355//regulation of transcription, DNA-templated;GO:0045892//negative regulation of transcription, DNA-templated;	GO:0005634//nucleus;	GO:0003712//transcription coregulator activity;	-
LOC100691522	5049	32.2061773107188	4423	27.390224523987	3936	32.3616465065362	6167	24.0886885030771	NC_031969.2	24284589	24326580	+	8595	LOC100691522	GO:0005085;GO:0007264;GO:0050790	K21852	-	dedicator of cytokinesis protein 7 isoform X1 [Oreochromis niloticus]	100691522	GO:0007264//small GTPase mediated signal transduction;GO:0050790//regulation of catalytic activity;	-	GO:0005085//guanyl-nucleotide exchange factor activity;	-
LOC100691524	11	0.0896234890005987	4	0.0316398194785607	3	0.031505917203531	6	0.0299354513353579	NC_031965.2	21011535	21027792	+	6729	LOC100691524	-	K04988	-	polycystic kidney disease protein 1-like 2 [Oreochromis niloticus]	100691524	-	-	-	-
LOC100691526	312	11.4188526966458	272	9.66454971858743	204	9.62364856251942	406	9.09911823836927	NC_031983.2	20025403	20029955	+	1498	LOC100691526	GO:0005125;GO:0005164;GO:0005515;GO:0005576;GO:0005615;GO:0006955;GO:0007165;GO:0016020;GO:0046872	K04721	-	tumor necrosis factor ligand superfamily member 10 isoform X1 [Oreochromis niloticus]	100691526	GO:0006955//immune response;GO:0007165//signal transduction;	GO:0005576//extracellular region;GO:0005615//extracellular space;GO:0016020//membrane;	GO:0005125//cytokine activity;GO:0005164//tumor necrosis factor receptor binding;GO:0005515//protein binding;GO:0046872//metal ion binding;	ko05132(Salmonella infection);ko04217(Necroptosis);ko04210(Apoptosis);ko04068(FoxO signaling pathway);ko04060(Cytokine-cytokine receptor interaction)
LOC100691527	468	9.94888018974914	457	9.43168726143411	423	11.5907203092753	821	10.6875190849972	NC_031987.2	1079719	1133446	-	2579	LOC100691527	GO:0005515;GO:0016020;GO:0016021	K05135	-	interferon alpha/beta receptor 1b isoform X1 [Oreochromis niloticus]	100691527	-	GO:0016020//membrane;GO:0016021//integral component of membrane;	GO:0005515//protein binding;	ko04060(Cytokine-cytokine receptor interaction)
LOC100691531	155	1.48590584670205	158	1.47048813397688	80	0.988533272075818	225	1.32083178026506	NC_031977.2	32901191	33003029	+	5719	LOC100691531	GO:0003677;GO:0003723;GO:0007275;GO:0007283;GO:0030154	K13200	-	spermatid perinuclear RNA-binding protein isoform X1 [Oreochromis niloticus]	100691531	GO:0007275//multicellular organism development;GO:0007283//spermatogenesis;GO:0030154//cell differentiation;	-	GO:0003677//DNA binding;GO:0003723//RNA binding;	-
LOC100691532	662	3.71714847543005	573	3.12357102213277	414	2.99635986552983	556	1.9117544471495	NC_031966.2	20436464	20473106	-	9764	LOC100691532	GO:0046872	K14943	-	muscleblind-like protein 3 isoform X1 [Oreochromis niloticus]	100691532	-	-	GO:0046872//metal ion binding;	-
LOC100691535	0	0	2	0.076916309707816	2	0.10212105821896	2	0.0485153304517397	NC_031987.2	11500415	11503590	-	1384	LOC100691535	-	K07951	-	ADP-ribosylation factor-like protein 6 isoform X1 [Oreochromis niloticus]	100691535	-	-	-	-
LOC100691537	0	0	0	0	0	0	0	0	NC_031984.2	1306351	1321758	+	2211	LOC100691537	-	-	-	C-type lectin galactose-binding isoform-like [Oreochromis niloticus]	100691537	-	-	-	-
LOC100691538	242	3.16424566293123	230	2.91962791631195	198	3.33704243093941	407	3.2587769448485	NC_031975.2	12844407	12853726	-	4193	LOC100691538	GO:0003677;GO:0005634;GO:0006355;GO:0046872	-	-	zinc finger Y-chromosomal protein 1 [Oreochromis niloticus]	100691538	GO:0006355//regulation of transcription, DNA-templated;	GO:0005634//nucleus;	GO:0003677//DNA binding;GO:0046872//metal ion binding;	-
LOC100691539	1958	47.4779342911699	2226	52.4021530930748	1554	48.5704193431252	4029	59.8248741008054	NC_031975.2	12224325	12233870	-	2261	LOC100691539	-	-	-	transmembrane protein 47 [Oreochromis niloticus]	100691539	-	-	-	-
LOC100691540	0	0	0	0	0	0	0	0	NC_031975.2	18433682	18434527	+	846	LOC100691540	-	K06087	-	claudin-like protein ZF-A89 [Oreochromis niloticus]	100691540	-	-	-	ko04530(Tight junction);ko04514(Cell adhesion molecules)
LOC100691541	889	6.1922935829361	1105	7.47234473144183	855	7.67640011508444	1622	6.91840570028757	NC_031972.2	61965466	61998532	+	7871	LOC100691541	GO:0002244;GO:0005515;GO:0043044;GO:0090537	-	-	cat eye syndrome critical region protein 2 [Oreochromis niloticus]	100691541	GO:0002244//hematopoietic progenitor cell differentiation;	GO:0090537//CERF complex;	GO:0005515//protein binding;	-
LOC100691542	52	0.766372819873448	77	1.10172275442776	58	1.10180935286994	144	1.29958485184273	NC_031982.2	28927702	28950954	+	3720	LOC100691542	GO:0000079;GO:0019901	-	-	cyclin-Y isoform X1 [Oreochromis niloticus]	100691542	GO:0000079//regulation of cyclin-dependent protein serine/threonine kinase activity;	-	GO:0019901//protein kinase binding;	-
LOC100691544	48	0.231594328956673	49	0.229523737531693	53	0.329612948274097	81	0.239318956479883	NC_031970.2	13847407	14092723	+	11363	LOC100691544	GO:0005515;GO:0030159	K20251	-	glutamate receptor-interacting protein 2 isoform X1 [Oreochromis niloticus]	100691544	-	-	GO:0005515//protein binding;GO:0030159//signaling receptor complex adaptor activity;	-
LOC100691546	15	0.440009089074149	5	0.142391884210296	5	0.189052360319743	21	0.377220322164088	NC_031981.2	17653945	17663265	+	1869	LOC100691546	-	K21407	-	adipocyte plasma membrane-associated protein [Oreochromis niloticus]	100691546	-	-	-	-
LOC100691547	0	0	2	0.0424958772996477	0	0	3	0.0402067169731783	NC_031970.2	15807924	15811995	+	2505	LOC100691547	GO:0005525	K07939	-	ADP-ribosylation factor 4 [Oreochromis niloticus]	100691547	-	-	GO:0005525//GTP binding;	ko04144(Endocytosis)
LOC100691548	197	3.23951742718413	287	4.58184966203092	175	3.70931618185843	481	4.84355871971279	NC_031985.2	24796047	24822408	-	3334	LOC100691548	-	K24048	-	MAGUK p55 subfamily member 6 isoform X1 [Oreochromis niloticus]	100691548	-	-	-	-
LOC100691550	3	0.21222631934957	1	0.068678821055237	1	0.0911842223064774	12	0.519833940737092	NC_031984.2	30738949	30741446	-	775	LOC100691550	-	K23285	-	PTB domain-containing engulfment adapter protein 1 [Oreochromis niloticus]	100691550	-	-	-	-
LOC100691554	0	0	0	0	0	0	0	0	NC_031987.2	23568481	23570812	+	857	LOC100691554	-	-	-	uncharacterized protein CFAP97D1 [Oreochromis niloticus]	100691554	-	-	-	-
LOC100691561	0	0	0	0	0	0	0	0	NC_031973.2	6989713	6990840	+	608	LOC100691561	-	K05414	-	interferon a3-like [Oreochromis niloticus]	100691561	-	-	-	ko05168(Herpes simplex virus 1 infection);ko04623(Cytosolic DNA-sensing pathway);ko04622(RIG-I-like receptor signaling pathway);ko04621(NOD-like receptor signaling pathway);ko04620(Toll-like receptor signaling pathway);ko04217(Necroptosis);ko04060(Cytokine-cytokine receptor interaction)
LOC100691563	44	0.246833708169458	38	0.206957053113346	28	0.202465734580023	62	0.212984931720192	NC_031975.2	26239271	26304316	+	9773	LOC100691563	-	K08574	[EC:3.4.22.-]	calpain-5 isoform X2 [Oreochromis niloticus]	100691563	-	-	-	-
LOC100691565	118	0.971522095635891	156	1.24692438287703	96	1.01878752659587	259	1.30579751407184	NC_031972.2	22396078	22423154	+	6659	LOC100691565	GO:0002244;GO:0003677;GO:0005515;GO:0005634;GO:0006325;GO:0008270;GO:0009303;GO:0016491;GO:0046872;GO:0048701;GO:0051213	K10276	[EC:1.14.11.27]	lysine-specific demethylase 2B isoform X1 [Oreochromis niloticus]	100691565	GO:0002244//hematopoietic progenitor cell differentiation;GO:0006325//chromatin organization;GO:0009303//rRNA transcription;GO:0048701//embryonic cranial skeleton morphogenesis;	GO:0005634//nucleus;	GO:0003677//DNA binding;GO:0005515//protein binding;GO:0008270//zinc ion binding;GO:0016491//oxidoreductase activity;GO:0046872//metal ion binding;GO:0051213//dioxygenase activity;	-
LOC100691566	160	2.02868205360366	234	2.88041262681943	182	2.97445295012226	342	2.65537284135766	NC_031971.2	19347872	19357850	-	4324	LOC100691566	-	-	-	coiled-coil domain-containing protein 149 isoform X1 [Oreochromis niloticus]	100691566	-	-	-	-
LOC100691569	271	7.15684533098803	327	8.38387775815195	219	7.45483724998405	434	7.01855113868501	NC_031976.2	116646	132376	-	2076	LOC100691569	-	K00326	[EC:1.6.2.2]	cytochrome b5 reductase 4 isoform X1 [Oreochromis niloticus]	100691569	-	-	-	ko00520(Amino sugar and nucleotide sugar metabolism)
LOC100691570	322	10.8105895067739	340	11.0819775554531	243	10.5157799546034	478	9.82713223852091	NC_031966.2	26039428	26042990	-	1633	LOC100691570	-	K18202	[EC:4.2.3.134]	5-phosphohydroxy-L-lysine phospho-lyase [Oreochromis niloticus]	100691570	-	-	-	ko00310(Lysine degradation)
LOC100691573	650	8.80344271840794	817	10.7425179154273	576	10.0554932899238	1609	13.3444484570701	NC_031978.2	126182	175856	+	4048	LOC100691573	GO:0000166;GO:0001945;GO:0004672;GO:0004674;GO:0004675;GO:0005524;GO:0006468;GO:0007178;GO:0009953;GO:0016020;GO:0016021;GO:0016301;GO:0016310;GO:0016740;GO:0030509;GO:0060389;GO:0060912;GO:0060972;GO:0061371;GO:0070724	K04673	[EC:2.7.11.30]	bone morphogenetic protein receptor type-1A [Oreochromis niloticus]	100691573	GO:0001945//lymph vessel development;GO:0006468//protein phosphorylation;GO:0007178//transmembrane receptor protein serine/threonine kinase signaling pathway;GO:0009953//dorsal/ventral pattern formation;GO:0016310//phosphorylation;GO:0030509//BMP signaling pathway;GO:0060389//pathway-restricted SMAD protein phosphorylation;GO:0060912//cardiac cell fate specification;GO:0060972//left/right pattern…	GO:0016020//membrane;GO:0016021//integral component of membrane;GO:0070724//BMP receptor complex;	GO:0000166//nucleotide binding;GO:0004672//protein kinase activity;GO:0004674//protein serine/threonine kinase activity;GO:0004675//transmembrane receptor protein serine/threonine kinase activity;GO:0005524//ATP binding;GO:0016301//kinase activity;GO:0016740//transferase activity;	ko04350(TGF-beta signaling pathway);ko04060(Cytokine-cytokine receptor interaction)
LOC100691574	1	0.00941365599221136	0	0	1	0.0121338894724451	5	0.0288226379400789	NC_031967.2	51033383	51044661	+	5824	LOC100691574	-	-	-	uncharacterized protein LOC100691574 isoform X1 [Oreochromis niloticus]	100691574	-	-	-	-
LOC100691575	0	0	0	0	0	0	0	0	NC_031967.2	46169145	46172107	-	849	LOC100691575	-	-	-	ladderlectin [Oreochromis niloticus]	100691575	-	-	-	-
LOC100691576	242	4.40933269015308	299	5.28899960419568	184	4.32132605546816	373	4.16170921730849	NC_031970.2	8329401	8344795	-	3009	LOC100691576	-	K20838	-	N-acetyltransferase 8 isoform X1 [Oreochromis niloticus]	100691576	-	-	-	ko00480(Glutathione metabolism)
LOC100691580	431	7.3750412318706	381	6.32931925314766	333	7.34468419842203	517	5.4173029599676	NW_020328805.1	66356	83270	+	3204	LOC100691580	-	-	-	NACHT, LRR and PYD domains-containing protein 12 [Oreochromis niloticus]	100691580	-	-	-	-
LOC100691581	4	0.0632536861824505	1	0.0153522025721975	0	0	0	0	NC_031986.2	27679982	27699027	-	3467	LOC100691581	GO:0005506;GO:0005515;GO:0005737;GO:0016491;GO:0016702;GO:0046872;GO:0051213;GO:0055114	K18684	-	hydroperoxide isomerase ALOXE3 isoform X1 [Oreochromis niloticus]	100691581	GO:0055114//obsolete oxidation-reduction process;	GO:0005737//cytoplasm;	GO:0005506//iron ion binding;GO:0005515//protein binding;GO:0016491//oxidoreductase activity;GO:0016702//oxidoreductase activity, acting on single donors with incorporation of molecular oxygen, incorporation of two atoms of oxygen;GO:0046872//metal ion binding;GO:0051213//dioxygenase activity;	-
LOC100691582	4397	33.0952920917786	4965	36.2805489522131	3677	35.6734484762783	6065	27.9541284458186	NC_031987.2	7436062	7484331	-	7284	LOC100691582	-	-	-	nucleoprotein TPR isoform X1 [Oreochromis niloticus]	100691582	-	-	-	-
LOC100691584	0	0	0	0	0	0	0	0	NC_031965.2	37172279	37174473	-	963	LOC100691584	GO:0004252;GO:0005615;GO:0006508;GO:0008233;GO:0008236;GO:0016787	K01310	[EC:3.4.21.1]	chymotrypsinogen A [Oreochromis niloticus]	100691584	GO:0006508//proteolysis;	GO:0005615//extracellular space;	GO:0004252//serine-type endopeptidase activity;GO:0008233//peptidase activity;GO:0008236//serine-type peptidase activity;GO:0016787//hydrolase activity;	-
LOC100691585	375	7.1263170492165	352	6.49413600827337	289	7.07902467628884	744	8.65789284312557	NC_031981.2	38360855	38371087	+	2885	LOC100691585	GO:0005783;GO:0016020;GO:0016021	-	-	uncharacterized protein LOC100691585 isoform X1 [Oreochromis niloticus]	100691585	-	GO:0005783//endoplasmic reticulum;GO:0016020//membrane;GO:0016021//integral component of membrane;	-	-
LOC100691587	89	2.78984379209769	107	3.25625570955148	88	3.55561118427774	196	3.76228204678694	NC_031987.2	6607676	6611127	-	1749	LOC100691587	GO:0000166;GO:0005524;GO:0005743;GO:0016020;GO:0016021;GO:0016887	K08900	-	mitochondrial chaperone BCS1 [Oreochromis niloticus]	100691587	-	GO:0005743//mitochondrial inner membrane;GO:0016020//membrane;GO:0016021//integral component of membrane;	GO:0000166//nucleotide binding;GO:0005524//ATP binding;GO:0016887//ATP hydrolysis activity;	-
LOC100691588	638	3.88304113389561	608	3.5925244761576	471	3.69499564247579	789	2.9405848404401	NC_031982.2	15989524	16015909	-	9008	LOC100691588	-	K10392	-	kinesin-like protein KIF1A isoform X1 [Oreochromis niloticus]	100691588	-	-	-	-
LOC100691591	0	0	0	0	0	0	0	0	NC_031979.2	4688661	4693981	+	3954	LOC100691591	-	K09675	[EC:2.8.2.-]	galactose-3-O-sulfotransferase 2 [Oreochromis niloticus]	100691591	-	-	-	-
LOC100691593	8	0.36981539628087	12	0.538543875053714	12	0.715019618423474	10	0.283074272113017	NC_031979.2	8070391	8072195	-	1186	LOC100691593	GO:0003677;GO:0006355;GO:0046983	K09087	-	transcription cofactor HES-6 [Oreochromis niloticus]	100691593	GO:0006355//regulation of transcription, DNA-templated;	-	GO:0003677//DNA binding;GO:0046983//protein dimerization activity;	-
LOC100691596	152	2.13787073878736	148	2.02089809518617	96	1.74040691113441	95	0.818213910697118	NC_031984.2	10343542	10349739	-	3898	LOC100691596	-	K09525	-	dnaJ homolog subfamily C member 5 [Oreochromis niloticus]	100691596	-	-	-	ko04141(Protein processing in endoplasmic reticulum)
LOC100691599	0	0	0	0	0	0	7	0.0825169454733943	NC_031972.2	629734	632581	-	2848	LOC100691599	-	K08397	-	relaxin-3 receptor 1 [Oreochromis niloticus]	100691599	-	-	-	ko04080(Neuroactive ligand-receptor interaction)
LOC100691601	5	0.145193677168006	5	0.14095891503657	2	0.074859928270678	8	0.142256816409338	NC_031986.2	41713738	41721996	-	1888	LOC100691601	-	K05617	-	excitatory amino acid transporter 1 [Oreochromis niloticus]	100691601	-	-	-	-
LOC100691603	763	22.2982815013121	718	20.3711780256858	616	23.2043431391857	1079	19.3096187407993	NC_031972.2	52165345	52168428	+	1876	LOC100691603	GO:0005524;GO:0006457;GO:0009408;GO:0030544;GO:0031072;GO:0046872;GO:0051082	K09545	-	dnaJ homolog subfamily A member 1 [Oreochromis niloticus]	100691603	GO:0006457//protein folding;GO:0009408//response to heat;	-	GO:0005524//ATP binding;GO:0030544//Hsp70 protein binding;GO:0031072//heat shock protein binding;GO:0046872//metal ion binding;GO:0051082//unfolded protein binding;	-
LOC100691607	7	0.151510433276934	12	0.252156745287684	4	0.111595376687754	14	0.185557252829236	NC_031978.2	23429395	23437767	+	2533	LOC100691607	GO:0000166;GO:0003723;GO:0003725;GO:0004672;GO:0005524;GO:0006468	K16195	[EC:2.7.11.1]	interferon-induced, double-stranded RNA-activated protein kinase [Oreochromis niloticus]	100691607	GO:0006468//protein phosphorylation;	-	GO:0000166//nucleotide binding;GO:0003723//RNA binding;GO:0003725//double-stranded RNA binding;GO:0004672//protein kinase activity;GO:0005524//ATP binding;	ko05168(Herpes simplex virus 1 infection);ko04217(Necroptosis);ko04141(Protein processing in endoplasmic reticulum)
LOC100691608	0	0	0	0	0	0	0	0	NC_031970.2	21923807	21942226	-	6986	LOC100691608	GO:0005887;GO:0015293;GO:0016020;GO:0016021;GO:0055085	K05048	-	sodium-dependent neutral amino acid transporter SLC6A17 isoform X1 [Oreochromis niloticus]	100691608	GO:0055085//transmembrane transport;	GO:0005887//integral component of plasma membrane;GO:0016020//membrane;GO:0016021//integral component of membrane;	GO:0015293//symporter activity;	-
LOC100691614	481	3.29265685252158	535	3.55549459108848	423	3.73235955520302	871	3.6511102701758	NC_031969.2	29321602	29338178	+	8009	LOC100691614	GO:0005515;GO:0034773;GO:0042799	K11429	[EC:2.1.1.362]	uncharacterized protein LOC100691614 [Oreochromis niloticus]	100691614	GO:0034773//histone H4-K20 trimethylation;	-	GO:0005515//protein binding;GO:0042799//histone methyltransferase activity (H4-K20 specific);	ko00310(Lysine degradation)
LOC100691615	950	20.5054629424043	974	20.4103181391912	823	22.8974710994602	1727	22.8267303848767	NC_031970.2	31693914	31700771	-	2540	LOC100691615	GO:0003924;GO:0005525;GO:0015031	K07955	-	ADP-ribosylation factor-like protein 8B [Oreochromis niloticus]	100691615	GO:0015031//protein transport;	-	GO:0003924//GTPase activity;GO:0005525//GTP binding;	ko05132(Salmonella infection)
LOC100691616	22	0.248435203907324	19	0.20829982287093	17	0.247446370522727	44	0.304262570874268	NC_031970.2	31953103	31996659	-	4855	LOC100691616	GO:0005737;GO:0005856;GO:0008092	K23970	-	FERM domain-containing protein 4B isoform X1 [Oreochromis niloticus]	100691616	-	GO:0005737//cytoplasm;GO:0005856//cytoskeleton;	GO:0008092//cytoskeletal protein binding;	-
LOC100691617	225	4.13670516840837	150	2.67736852705275	104	2.46460372833739	99	1.11458358772226	NC_031983.2	15787674	15792041	+	2982	LOC100691617	-	K03916	-	B2 bradykinin receptor [Oreochromis niloticus]	100691617	-	-	-	ko04810(Regulation of actin cytoskeleton);ko04080(Neuroactive ligand-receptor interaction);ko04020(Calcium signaling pathway)
LOC100691618	5	0.0995734335245895	0	0	0	0	1	0.0121949177888136	NC_031983.2	16980099	16985030	+	2753	LOC100691618	GO:0005515;GO:0005576;GO:0031101	K19479	-	collagen alpha-1(X) chain [Oreochromis niloticus]	100691618	GO:0031101//fin regeneration;	GO:0005576//extracellular region;	GO:0005515//protein binding;	-
LOC100691621	152	3.34406907696353	93	1.98636678473363	77	2.18355476169303	192	2.5866536376966	NC_031966.2	9815229	9827451	-	2492	LOC100691621	GO:0004181;GO:0005576;GO:0006508;GO:0008270;GO:0016020;GO:0016021	K08638	[EC:3.4.17.-]	probable carboxypeptidase X1 isoform X1 [Oreochromis niloticus]	100691621	GO:0006508//proteolysis;	GO:0005576//extracellular region;GO:0016020//membrane;GO:0016021//integral component of membrane;	GO:0004181//metallocarboxypeptidase activity;GO:0008270//zinc ion binding;	-
LOC100691622	56	1.18770112956433	55	1.1324699216555	41	1.12084280997614	65	0.844185517879787	NC_031974.2	22966444	22980997	+	2585	LOC100691622	GO:0005515	-	-	ankyrin repeat domain-containing protein 33B [Oreochromis niloticus]	100691622	-	-	GO:0005515//protein binding;	-
LOC100691625	0	0	0	0	0	0	0	0	NC_031972.2	26175006	26176930	-	1197	LOC100691625	-	K01834	[EC:5.4.2.11]	phosphoglycerate mutase 2 [Oreochromis niloticus]	100691625	-	-	-	ko00260(Glycine, serine and threonine metabolism);ko00010(Glycolysis / Gluconeogenesis)
LOC100691633	50	0.866115837261279	36	0.605415199823417	27	0.602853033732398	40	0.424298371849654	NC_031966.2	27166575	27176069	-	3165	LOC100691633	GO:0003725;GO:0016020;GO:0016021	-	-	uncharacterized protein LOC100691633 [Oreochromis niloticus]	100691633	-	GO:0016020//membrane;GO:0016021//integral component of membrane;	GO:0003725//double-stranded RNA binding;	-
LOC100691636	30	0.311035169243413	21	0.211374397253022	20	0.267275992010288	39	0.247604337789627	NC_031980.2	25242875	25260572	+	5288	LOC100691636	GO:0016020;GO:0016021;GO:0016409;GO:0016740;GO:0016746;GO:0018215;GO:0019706	K16675	[EC:2.3.1.225]	probable palmitoyltransferase ZDHHC14 [Oreochromis niloticus]	100691636	GO:0018215//protein phosphopantetheinylation;	GO:0016020//membrane;GO:0016021//integral component of membrane;	GO:0016409//palmitoyltransferase activity;GO:0016740//transferase activity;GO:0016746//acyltransferase activity;GO:0019706//protein-cysteine S-palmitoyltransferase activity;	-
LOC100691637	0	0	0	0	0	0	0	0	NC_031985.2	12819966	12837289	-	3661	LOC100691637	GO:0006811;GO:0006812;GO:0006814;GO:0006885;GO:0015297;GO:0015299;GO:0015385;GO:0016020;GO:0016021;GO:0035725;GO:0055085;GO:1902600	K12040	-	sodium/hydrogen exchanger 3 isoform X1 [Oreochromis niloticus]	100691637	GO:0006811//ion transport;GO:0006812//cation transport;GO:0006814//sodium ion transport;GO:0006885//regulation of pH;GO:0035725//sodium ion transmembrane transport;GO:0055085//transmembrane transport;GO:1902600//proton transmembrane transport;	GO:0016020//membrane;GO:0016021//integral component of membrane;	GO:0015297//antiporter activity;GO:0015299//solute:proton antiporter activity;GO:0015385//sodium:proton antiporter activity;	-
LOC100691639	0	0	1	0.0388228200713411	0	0	0	0	NC_031967.2	22117306	22121588	-	1371	LOC100691639	GO:0005737;GO:0016491;GO:0032440;GO:0047522;GO:0055114	K13948	-	prostaglandin reductase 1 [Oreochromis niloticus]	100691639	GO:0055114//obsolete oxidation-reduction process;	GO:0005737//cytoplasm;	GO:0016491//oxidoreductase activity;GO:0032440//2-alkenal reductase [NAD(P)+] activity;GO:0047522//15-oxoprostaglandin 13-oxidase activity;	-
LOC100691640	0	0	0	0	0	0	0	0	NC_031971.2	25046092	25109647	-	4632	LOC100691640	-	K19581	-	phospholipid phosphatase-related protein type 5 isoform X1 [Oreochromis niloticus]	100691640	-	-	-	-
LOC100691642	0	0	0	0	0	0	0	0	NC_031982.2	23842502	23909094	-	4490	LOC100691642	-	K07522	-	netrin-G1 isoform X1 [Oreochromis niloticus]	100691642	-	-	-	ko04514(Cell adhesion molecules)
LOC100691648	1883	34.6428605687709	1457	26.0236267667944	1208	28.6465331957464	2168	24.4246361081225	NC_031981.2	36468037	36472200	+	2980	LOC100691648	-	K23793	-	pleckstrin homology-like domain family A member 1 [Oreochromis niloticus]	100691648	-	-	-	-
LOC100691651	0	0	0	0	2	0.0293836891008399	1	0.00697975232278666	NC_031971.2	31689470	31713471	+	4810	LOC100691651	-	K03990	-	LOW QUALITY PROTEIN: complement C3 [Oreochromis niloticus]	100691651	-	-	-	ko05168(Herpes simplex virus 1 infection);ko04145(Phagosome);ko04080(Neuroactive ligand-receptor interaction)
LOC100691652	92	3.02937669061549	105	3.35660003806001	86	3.65010715719323	160	3.22619662919917	NC_031979.2	30529957	30533291	-	1665	LOC100691652	GO:0004407;GO:0016575	-	-	uncharacterized protein LOC100691652 isoform X1 [Oreochromis niloticus]	100691652	GO:0016575//histone deacetylation;	-	GO:0004407//histone deacetylase activity;	-
LOC100691655	2755	17.9003602789465	3221	20.3177558698343	2290	19.1786203529771	5162	20.5382562180589	NC_031965.2	11209802	11288873	-	8438	LOC100691655	-	-	-	zinc finger protein 609 isoform X1 [Oreochromis niloticus]	100691655	-	-	-	-
LOC100691660	1	0.0290080066130365	0	0	1	0.0373903557076826	1	0.0177632850119597	NC_031975.2	23602533	23612996	-	1890	LOC100691660	GO:0016491;GO:0055114	K00069	[EC:1.1.1.141]	15-hydroxyprostaglandin dehydrogenase [NAD(+)] [Oreochromis niloticus]	100691660	GO:0055114//obsolete oxidation-reduction process;	-	GO:0016491//oxidoreductase activity;	-
LOC100691662	1	0.0156822461380546	0	0	0	0	0	0	NC_031970.2	5635174	5640587	-	3496	LOC100691662	-	-	-	leucine-rich repeat-containing protein 3 [Oreochromis niloticus]	100691662	-	-	-	-
LOC100691663	11267	326.315249795122	10988	308.953109593282	7870	293.795756948115	15590	276.490739147329	NC_031976.2	5896802	5905857	+	1893	LOC100691663	-	K16197	-	14-3-3 protein zeta/delta [Oreochromis niloticus]	100691663	-	-	-	ko04114(Oocyte meiosis);ko04110(Cell cycle)
LOC100691664	2516	8.48652844632556	2530	8.28485285985333	2042	8.87803562268463	3584	7.40274575382135	NC_031965.2	2797088	2837264	+	16254	LOC100691664	-	K20478	-	putative leucine-rich repeat-containing protein DDB_G0290503 isoform X1 [Oreochromis niloticus]	100691664	-	-	-	-
LOC100691665	2	0.0684458583004232	4	0.13289909192961	0	0	2	0.0419133691293431	NC_031985.2	7552029	7558758	-	1602	LOC100691665	-	-	-	major histocompatibility complex class I-related gene protein [Oreochromis niloticus]	100691665	-	-	-	-
LOC100691668	483	2.57142542210552	359	1.85552194485272	238	1.63322293692268	388	1.26492252524474	NC_031982.2	4060311	4116521	-	10298	LOC100691668	-	K08135	-	collagen alpha-1(XVIII) chain isoform X1 [Oreochromis niloticus]	100691668	-	-	-	-
LOC100691670	2124	57.6478125876778	1950	51.3816179800629	1453	50.8318183830528	3121	51.8713424095033	NC_031972.2	37928863	37935321	-	2020	LOC100691670	-	K16575	-	beta-centractin [Oreochromis niloticus]	100691670	-	-	-	ko05132(Salmonella infection)
LOC100691671	1112	41.8719418533561	1222	44.6718938738752	857	41.5949731115417	1677	38.6684510604098	NC_031976.2	18555131	18562645	+	1456	LOC100691671	GO:0006574;GO:0008442;GO:0009083;GO:0016491;GO:0050661;GO:0051287;GO:0055114	K00020	[EC:1.1.1.31]	3-hydroxyisobutyrate dehydrogenase, mitochondrial [Oreochromis niloticus]	100691671	GO:0006574//valine catabolic process;GO:0009083//branched-chain amino acid catabolic process;GO:0055114//obsolete oxidation-reduction process;	-	GO:0008442//3-hydroxyisobutyrate dehydrogenase activity;GO:0016491//oxidoreductase activity;GO:0050661//NADP binding;GO:0051287//NAD binding;	ko00280(Valine, leucine and isoleucine degradation)
LOC100691673	0	0	0	0	0	0	0	0	NC_031986.2	23505736	23557868	+	3166	LOC100691673	GO:0005515;GO:0016020;GO:0016021	-	-	prolactin receptor [Oreochromis niloticus]	100691673	-	GO:0016020//membrane;GO:0016021//integral component of membrane;	GO:0005515//protein binding;	-
LOC100691674	45	1.06113159674785	29	0.663895270200625	21	0.638289556145342	30	0.433194950614243	NC_031977.2	2174006	2218451	+	2325	LOC100691674	-	-	-	uncharacterized protein LOC100691674 [Oreochromis niloticus]	100691674	-	-	-	-
LOC100691677	0	0	0	0	0	0	0	0	NC_031966.2	31751696	31758322	-	5321	LOC100691677	GO:0004930;GO:0007186;GO:0016020;GO:0016021	K08391	-	probable G-protein coupled receptor 174 [Oreochromis niloticus]	100691677	GO:0007186//G protein-coupled receptor signaling pathway;	GO:0016020//membrane;GO:0016021//integral component of membrane;	GO:0004930//G protein-coupled receptor activity;	-
LOC100691679	0	0	0	0	1	0.0144633181104216	0	0	NC_031987.2	27494060	27500450	-	4886	LOC100691679	-	K07612	-	LOW QUALITY PROTEIN: gap junction alpha-3 protein [Oreochromis niloticus]	100691679	-	-	-	-
LOC100691682	164	1.84323938699811	133	1.45122375569261	135	1.95575015555867	273	1.87890983346061	NC_031974.2	3215233	3236238	-	4878	LOC100691682	-	K07200	-	5'-AMP-activated protein kinase subunit gamma-2 isoform X1 [Oreochromis niloticus]	100691682	-	-	-	ko04920(Adipocytokine signaling pathway);ko04910(Insulin signaling pathway);ko04530(Tight junction);ko04371(Apelin signaling pathway);ko04068(FoxO signaling pathway)
LOC100691684	380	6.28273532855332	376	6.03528602397348	345	7.35234663425646	688	6.96560758949079	NC_031976.2	38299600	38312632	+	3316	LOC100691684	GO:0016301;GO:0016310;GO:0016740;GO:0046854;GO:0048015;GO:0060872	K19801	[EC:2.7.1.67]	phosphatidylinositol 4-kinase beta isoform X1 [Oreochromis niloticus]	100691684	GO:0016310//phosphorylation;GO:0046854//phosphatidylinositol phosphate biosynthetic process;GO:0048015//phosphatidylinositol-mediated signaling;GO:0060872//semicircular canal development;	-	GO:0016301//kinase activity;GO:0016740//transferase activity;	ko04070(Phosphatidylinositol signaling system);ko00562(Inositol phosphate metabolism)
LOC100691685	204	4.62162273955469	187	4.11292485183067	147	4.29262914308489	333	4.61970193718061	NC_031979.2	39578651	39598535	+	2420	LOC100691685	GO:0000151;GO:0003682;GO:0004842;GO:0005634;GO:0006281;GO:0006302;GO:0006325;GO:0006974;GO:0010212;GO:0016567;GO:0016740;GO:0033522;GO:0042393;GO:0043130;GO:0045739;GO:0046872	K20779	[EC:2.3.2.31]	E3 ubiquitin-protein ligase rnf168 [Oreochromis niloticus]	100691685	GO:0006281//DNA repair;GO:0006302//double-strand break repair;GO:0006325//chromatin organization;GO:0006974//cellular response to DNA damage stimulus;GO:0010212//response to ionizing radiation;GO:0016567//protein ubiquitination;GO:0033522//histone H2A ubiquitination;GO:0045739//positive regulation of DNA repair;	GO:0000151//ubiquitin ligase complex;GO:0005634//nucleus;	GO:0003682//chromatin binding;GO:0004842//ubiquitin-protein transferase activity;GO:0016740//transferase activity;GO:0042393//histone binding;GO:0043130//ubiquitin binding;GO:0046872//metal ion binding;	-
LOC100691689	223	1.53689560618435	220	1.47199735888346	170	1.51018495146177	309	1.30407744561089	NC_031965.2	38722683	38914748	-	7955	LOC100691689	-	K24429	-	LOW QUALITY PROTEIN: ADAMTS-like protein 3 [Oreochromis niloticus]	100691689	-	-	-	-
LOC100691690	0	0	0	0	0	0	0	0	NC_031967.2	34251696	34262992	-	1082	LOC100691690	-	K21749	-	N-acylneuraminate cytidylyltransferase [Oreochromis niloticus]	100691690	-	-	-	ko00520(Amino sugar and nucleotide sugar metabolism)
LOC100691691	531	15.6685389433678	462	13.2349041328459	377	14.3389398021502	848	15.3226976073025	NC_031982.2	20620553	20623090	+	1858	LOC100691691	-	-	-	protein THEM6 [Oreochromis niloticus]	100691691	-	-	-	-
LOC100691692	2	0.0460328568418463	0	0	0	0	0	0	NC_031979.2	25075224	25078882	-	2382	LOC100691692	-	K04613	-	extracellular calcium-sensing receptor-like [Oreochromis niloticus]	100691692	-	-	-	-
LOC100691693	4298	64.9320527636126	4457	65.3702581202737	3568	69.4799149963823	7292	67.45975818149	NC_031967.2	21611396	21628832	+	3629	LOC100691693	GO:0001666;GO:0001957;GO:0001958;GO:0003407;GO:0004222;GO:0006508;GO:0008233;GO:0008237;GO:0008270;GO:0009948;GO:0010842;GO:0016020;GO:0016021;GO:0016787;GO:0030010;GO:0031012;GO:0031290;GO:0042074;GO:0046872;GO:0048701;GO:0051216;GO:0060026;GO:0060027	K07763	[EC:3.4.24.80]	matrix metalloproteinase-14 [Oreochromis niloticus]	100691693	GO:0001666//response to hypoxia;GO:0001957//intramembranous ossification;GO:0001958//endochondral ossification;GO:0003407//neural retina development;GO:0006508//proteolysis;GO:0009948//anterior/posterior axis specification;GO:0010842//retina layer formation;GO:0030010//establishment of cell polarity;GO:0031290//retinal ganglion cell axon guidance;GO:0042074//cell migration involved in gastrulatio…	GO:0016020//membrane;GO:0016021//integral component of membrane;GO:0031012//extracellular matrix;	GO:0004222//metalloendopeptidase activity;GO:0008233//peptidase activity;GO:0008237//metallopeptidase activity;GO:0008270//zinc ion binding;GO:0016787//hydrolase activity;GO:0046872//metal ion binding;	ko04912(GnRH signaling pathway)
LOC100691695	0	0	0	0	0	0	0	0	NW_020327228.1	506775	517165	+	804	LOC100691695	-	K14709	-	zinc transporter ZIP1-like [Oreochromis niloticus]	100691695	-	-	-	-
LOC100691699	7	0.0761913693647951	6	0.0634021278353886	10	0.140297344227755	20	0.133303985199936	NC_031974.2	12004446	12014299	-	5037	LOC100691699	GO:0033333;GO:0051216	-	-	uncharacterized protein LOC100691699 [Oreochromis niloticus]	100691699	GO:0033333//fin development;GO:0051216//cartilage development;	-	-	-
LOC100691700	0	0	0	0	0	0	0	0	NC_031967.2	87320047	87322863	+	1035	LOC100691700	GO:0005515	-	-	complement C1q tumor necrosis factor-related protein 3-like [Oreochromis niloticus]	100691700	-	-	GO:0005515//protein binding;	-
LOC100691703	0	0	0	0	0	0	0	0	NC_031986.2	40575611	40577538	+	939	LOC100691703	-	K01353	[EC:3.4.21.79]	granzyme E-like [Oreochromis niloticus]	100691703	-	-	-	ko04210(Apoptosis)
LOC100691705	0	0	0	0	0	0	0	0	NC_031986.2	43005142	43008079	-	2840	LOC100691705	-	K04193	-	chemokine XC receptor 1 [Oreochromis niloticus]	100691705	-	-	-	ko04060(Cytokine-cytokine receptor interaction)
LOC100691708	3290	128.198071016718	2821	106.716979035208	2445	122.802205574262	2447	58.3881829579685	NC_031980.2	1962806	1965210	-	1407	LOC100691708	GO:0005515;GO:0009615;GO:1901532;GO:1901533	K04734	-	NF-kappa-B inhibitor alpha [Oreochromis niloticus]	100691708	GO:0009615//response to virus;GO:1901532//regulation of hematopoietic progenitor cell differentiation;GO:1901533//negative regulation of hematopoietic progenitor cell differentiation;	-	GO:0005515//protein binding;	ko05168(Herpes simplex virus 1 infection);ko05132(Salmonella infection);ko04920(Adipocytokine signaling pathway);ko04625(C-type lectin receptor signaling pathway);ko04623(Cytosolic DNA-sensing pathway);ko04622(RIG-I-like receptor signaling pathway);ko04621(NOD-like receptor signaling pathway);ko04620(Toll-like receptor signaling pathway);ko04210(Apoptosis)
LOC100691710	676	14.7656532147729	775	16.4343493610764	557	15.6820514598202	1278	17.0939417862899	NC_031979.2	14442691	14453462	-	2510	LOC100691710	-	K04688	[EC:2.7.11.1]	ribosomal protein S6 kinase beta-1 [Oreochromis niloticus]	100691710	-	-	-	ko04910(Insulin signaling pathway);ko04371(Apelin signaling pathway);ko04350(TGF-beta signaling pathway);ko04150(mTOR signaling pathway);ko04140(Autophagy - animal);ko04012(ErbB signaling pathway)
LOC100691711	0	0	0	0	0	0	0	0	NC_031973.2	9671769	9681027	+	3344	LOC100691711	GO:0006486;GO:0008373	K03479	[EC:2.4.99.3]	alpha-N-acetylgalactosaminide alpha-2,6-sialyltransferase 1-like [Oreochromis niloticus]	100691711	GO:0006486//protein glycosylation;	-	GO:0008373//sialyltransferase activity;	ko00512(Mucin type O-glycan biosynthesis)
LOC100691715	0	0	0	0	1	0.00437706858392815	2	0.00415888617808657	NC_031985.2	19021960	19383372	+	16145	LOC100691715	-	K17495	-	LOW QUALITY PROTEIN: CUB and sushi domain-containing protein 3 [Oreochromis niloticus]	100691715	-	-	-	-
LOC100691717	28	0.235337070360554	30	0.244792670478961	20	0.216672611643477	60	0.308808296850564	NC_031972.2	26960094	27012656	-	6523	LOC100691717	GO:0004970;GO:0005216;GO:0005886;GO:0006811;GO:0015276;GO:0016020;GO:0016021;GO:0030054;GO:0034220;GO:0035235;GO:0038023;GO:0045202;GO:0045211	K05213	-	glutamate receptor ionotropic, NMDA 3A isoform X1 [Oreochromis niloticus]	100691717	GO:0006811//ion transport;GO:0034220//ion transmembrane transport;GO:0035235//ionotropic glutamate receptor signaling pathway;	GO:0005886//plasma membrane;GO:0016020//membrane;GO:0016021//integral component of membrane;GO:0030054//cell junction;GO:0045202//synapse;GO:0045211//postsynaptic membrane;	GO:0004970//ionotropic glutamate receptor activity;GO:0005216//ion channel activity;GO:0015276//ligand-gated ion channel activity;GO:0038023//signaling receptor activity;	ko04080(Neuroactive ligand-receptor interaction)
LOC100691722	3545	56.1557627008596	3706	56.9938965310023	2813	57.4367071496082	5874	56.9793421967278	NC_031969.2	3841647	3851144	-	3461	LOC100691722	GO:0003160;GO:0016514;GO:0043044	K11651	-	SWI/SNF-related matrix-associated actin-dependent regulator of chromatin subfamily E member 1 isoform X1 [Oreochromis niloticus]	100691722	GO:0003160//endocardium morphogenesis;	GO:0016514//SWI/SNF complex;	-	-
LOC100691723	554	2.83595923475686	455	2.2612389612141	378	2.4941566689713	843	2.64254987030859	NC_031970.2	37675766	37938559	+	10710	LOC100691723	GO:0001525;GO:0001944;GO:0001946;GO:0005085;GO:0005515;GO:0005737;GO:0032012;GO:0043547	K12495	-	IQ motif and SEC7 domain-containing protein 1 isoform X1 [Oreochromis niloticus]	100691723	GO:0001525//angiogenesis;GO:0001944//vasculature development;GO:0001946//lymphangiogenesis;GO:0032012//regulation of ARF protein signal transduction;GO:0043547//positive regulation of GTPase activity;	GO:0005737//cytoplasm;	GO:0005085//guanyl-nucleotide exchange factor activity;GO:0005515//protein binding;	ko04144(Endocytosis)
LOC100691726	625	6.29537163543071	696	6.80605476340159	558	7.24464760911927	1185	7.30912020522424	NC_031987.2	17233934	17250156	-	5443	LOC100691726	GO:0000166;GO:0004672;GO:0005524;GO:0006468	K08838	[EC:2.7.11.1]	serine/threonine-protein kinase 24 isoform X1 [Oreochromis niloticus]	100691726	GO:0006468//protein phosphorylation;	-	GO:0000166//nucleotide binding;GO:0004672//protein kinase activity;GO:0005524//ATP binding;	-
LOC100691729	2	0.0458787719653883	0	0	2	0.0591362111192636	0	0	NC_031984.2	19187558	19191537	-	2390	LOC100691729	-	K09303	-	homeobox protein Hox-A3 [Oreochromis niloticus]	100691729	-	-	-	-
LOC100691730	740	4.35868049516468	689	3.93991979726796	538	4.08457901704832	913	3.29305884379967	NC_031970.2	14627045	14667553	+	9308	LOC100691730	GO:0005768;GO:0009968;GO:0010008;GO:0010991;GO:0016020;GO:0016021;GO:0030512;GO:0031901;GO:0070412	-	-	protein TMEPAI isoform X1 [Oreochromis niloticus]	100691730	GO:0009968//negative regulation of signal transduction;GO:0010991//negative regulation of SMAD protein complex assembly;GO:0030512//negative regulation of transforming growth factor beta receptor signaling pathway;	GO:0005768//endosome;GO:0010008//endosome membrane;GO:0016020//membrane;GO:0016021//integral component of membrane;GO:0031901//early endosome membrane;	GO:0070412//R-SMAD binding;	-
LOC100691733	4	0.246128540959097	0	0	0	0	0	0	NC_031973.2	1229171	1238074	+	891	LOC100691733	-	-	-	microfibril-associated glycoprotein 4-like [Oreochromis niloticus]	100691733	-	-	-	-
LOC100691734	0	0	0	0	0	0	0	0	NC_031987.2	28508153	28509100	-	948	LOC100691734	-	K04257	-	olfactory receptor 13C5-like [Oreochromis niloticus]	100691734	-	-	-	-
LOC100691736	638	15.4498385751465	679	15.9631239442545	490	15.2947033661152	961	14.2505640169489	NC_031976.2	32036340	32047707	-	2264	LOC100691736	GO:0005515;GO:0006986;GO:0016020;GO:0016021	-	-	homocysteine-responsive endoplasmic reticulum-resident ubiquitin-like domain member 2 protein isoform X1 [Oreochromis niloticus]	100691736	GO:0006986//response to unfolded protein;	GO:0016020//membrane;GO:0016021//integral component of membrane;	GO:0005515//protein binding;	-
LOC100691737	17	1.02195970666323	10	0.583619367519832	5	0.387432962102632	13	0.478556921868257	NC_031976.2	23627029	23630361	-	912	LOC100691737	-	K10059	-	perlucin-like protein [Oreochromis niloticus]	100691737	-	-	-	ko04625(C-type lectin receptor signaling pathway)
LOC100691738	0	0	0	0	0	0	2	0.0159755454069017	NC_031976.2	21970595	21984211	+	4203	LOC100691738	GO:0005515;GO:0007009	K05627	-	brain-specific angiogenesis inhibitor 1-associated protein 2 [Oreochromis niloticus]	100691738	GO:0007009//plasma membrane organization;	-	GO:0005515//protein binding;	ko04810(Regulation of actin cytoskeleton);ko04520(Adherens junction)
LOC100691739	1	0.0295234962297463	0	0	2	0.0761096093565105	1	0.0180789492044178	NC_031976.2	39027453	39033128	-	1857	LOC100691739	GO:0001518;GO:0005244;GO:0005272;GO:0006811;GO:0006814;GO:0016020;GO:0016021;GO:0017080;GO:0034220;GO:0034765;GO:0035725	K04845	-	sodium channel subunit beta-1 [Oreochromis niloticus]	100691739	GO:0006811//ion transport;GO:0006814//sodium ion transport;GO:0034220//ion transmembrane transport;GO:0034765//regulation of ion transmembrane transport;GO:0035725//sodium ion transmembrane transport;	GO:0001518//voltage-gated sodium channel complex;GO:0016020//membrane;GO:0016021//integral component of membrane;	GO:0005244//voltage-gated ion channel activity;GO:0005272//sodium channel activity;GO:0017080//sodium channel regulator activity;	ko04261(Adrenergic signaling in cardiomyocytes)
LOC100691741	3	0.106732899088849	3	0.103619895492165	4	0.183433542602258	3	0.0653587449823566	NC_031985.2	15925430	15927968	-	1541	LOC100691741	-	K17520	-	tetranectin [Oreochromis niloticus]	100691741	-	-	-	-
LOC100691742	4	0.117210331370687	4	0.113791739856352	7	0.264390382689813	8	0.143549368990289	NC_031985.2	17986858	17990464	+	1871	LOC100691742	-	-	-	zona pellucida sperm-binding protein 4 [Oreochromis niloticus]	100691742	-	-	-	-
LOC100691744	1	0.0193114239163927	0	0	0	0	0	0	NC_031983.2	12159669	12163404	+	2839	LOC100691744	-	K04314	-	prolactin-releasing peptide receptor isoform X1 [Oreochromis niloticus]	100691744	-	-	-	ko04080(Neuroactive ligand-receptor interaction)
LOC100691746	52	0.791259197871004	75	1.10795350370126	61	1.19642911727414	176	1.63996090102089	NC_031971.2	6244839	6255384	-	3603	LOC100691746	-	K02153	-	V-type proton ATPase subunit e 2 [Oreochromis niloticus]	100691746	-	-	-	ko04145(Phagosome);ko00190(Oxidative phosphorylation)
LOC100691747	0	0	1	0.0092007063643576	0	0	0	0	NC_031976.2	19252389	19265873	+	5785	LOC100691747	-	K19876	[EC:1.16.1.-]	metalloreductase STEAP4 [Oreochromis niloticus]	100691747	-	-	-	-
LOC100691748	2	0.0562309051268092	0	0	0	0	1	0.0172167223962071	NC_031971.2	39156574	39161380	+	1950	LOC100691748	GO:0005198;GO:0005882	K07604	-	keratin, type I cytoskeletal 19 [Oreochromis niloticus]	100691748	-	GO:0005882//intermediate filament;	GO:0005198//structural molecule activity;	-
LOC100691752	0	0	0	0	0	0	0	0	NC_031982.2	5759193	5760693	-	657	LOC100691752	GO:0008289;GO:0032052	K08755	-	gastrotropin [Oreochromis niloticus]	100691752	-	-	GO:0008289//lipid binding;GO:0032052//bile acid binding;	ko03320(PPAR signaling pathway)
LOC100691753	179	6.26672970450599	163	5.54013542133002	109	4.91876575947617	246	5.2738580673439	NC_031974.2	5848061	5857386	-	1566	LOC100691753	GO:0005739;GO:0005743;GO:0016020;GO:0016021;GO:0042407;GO:0061617	K24625	-	MICOS complex subunit MIC26 [Oreochromis niloticus]	100691753	GO:0042407//cristae formation;	GO:0005739//mitochondrion;GO:0005743//mitochondrial inner membrane;GO:0016020//membrane;GO:0016021//integral component of membrane;GO:0061617//MICOS complex;	-	-
LOC100691756	8	0.248358471115012	12	0.361672160709912	1	0.0400157260971235	10	0.190105371872049	NC_031971.2	10458919	10466452	-	1766	LOC100691756	GO:0000139;GO:0005794;GO:0006486;GO:0016020;GO:0016021;GO:0016757;GO:0016758	K07820	[EC:2.4.1.86]	beta-1,3-galactosyltransferase 2 [Oreochromis niloticus]	100691756	GO:0006486//protein glycosylation;	GO:0000139//Golgi membrane;GO:0005794//Golgi apparatus;GO:0016020//membrane;GO:0016021//integral component of membrane;	GO:0016757//glycosyltransferase activity;GO:0016758//hexosyltransferase activity;	ko00601(Glycosphingolipid biosynthesis - lacto and neolacto series)
LOC100691757	135	2.09849528985434	114	1.72037817982143	79	1.58286192535131	242	2.30353595088464	NC_031982.2	7233939	7243941	-	3527	LOC100691757	GO:0004435;GO:0005509;GO:0006629;GO:0007165;GO:0008081;GO:0016042;GO:0016787;GO:0035556	K05857	[EC:3.1.4.11]	1-phosphatidylinositol 4,5-bisphosphate phosphodiesterase delta-1 isoform X1 [Oreochromis niloticus]	100691757	GO:0006629//lipid metabolic process;GO:0007165//signal transduction;GO:0016042//lipid catabolic process;GO:0035556//intracellular signal transduction;	-	GO:0004435//phosphatidylinositol phospholipase C activity;GO:0005509//calcium ion binding;GO:0008081//phosphoric diester hydrolase activity;GO:0016787//hydrolase activity;	ko04070(Phosphatidylinositol signaling system);ko04020(Calcium signaling pathway);ko00562(Inositol phosphate metabolism)
LOC100691759	0	0	0	0	0	0	0	0	NC_031974.2	24936006	24940242	+	1383	LOC100691759	-	-	-	sialic acid-binding Ig-like lectin 7 [Oreochromis niloticus]	100691759	-	-	-	-
LOC100691762	9	0.1523861002124	5	0.0821897565129844	2	0.0436490255018654	2	0.0207366329046349	NC_031973.2	16164648	16168175	+	3238	LOC100691762	GO:0005576	K16656	-	neurexophilin-1 [Oreochromis niloticus]	100691762	-	GO:0005576//extracellular region;	-	-
LOC100691763	0	0	0	0	0	0	0	0	NC_031965.2	38188804	38204852	-	2027	LOC100691763	GO:0016020;GO:0016021	-	-	membrane progestin receptor beta [Oreochromis niloticus]	100691763	-	GO:0016020//membrane;GO:0016021//integral component of membrane;	-	-
[truncated: 28,499 more rows]
